# Supplementary material for: Strategic emerging industry layout based on analytic hierarchy process and fuzzy comprehensive evaluation: A case study of Sichuan province
Source: PLoS One. 2022 Mar 4;17(3):e0264578. doi: 10.1371/journal.pone.0264578 (PMC8896735; doi:10.1371/journal.pone.0264578)
Supplement: S3 Appendix — (XLSX) [file pone.0264578.s003.xlsx]

## Sheet: Data
Industry code	Province	Region	Area code	Operating revenue	Total industrial output value	Number of employees
2022	SC	Mianyang	816	59087	61057	172
1512	SC	Yibin	831	29811	29683	296
2034	SC	Guangyuan	839	49558	50121	83
3391	SC	Leshan	833	44332	49500	230
2929	SC	Chengdu	28	20500	23500	154
1952	SC	Dazhou	818	29220	30297	203
3029	SC	Nanchong	817	24138	24138	377
2624	SC	Deyang	838	51140	52132	240
1789	SC	Ziyang	28	26261	26261	62
3033	SC	Deyang	838	51529	51904	316
1493	SC	Leshan	833	31435	30105	31
1353	SC	Guangyuan	839	45910	45001	69
2013	SC	Guangyuan	839	37999	38872	233
1711	SC	Yibin	831	26456	26456	222
3049	SC	Guang an	826	349818	363551	7
4412	SC	Liangshan Yi Autonomous Prefecture	28	6226077	6226077	300
3039	SC	Chengdu	28	46765	50155	155
3312	SC	Guang an	826	55440	55846	195
3831	SC	Luzhou	830	22127	22127	352
1019	SC	Guang an	826	39514	39514	346
3033	SC	Ya an	835	34053	35355	50
1392	SC	Guang an	826	21814	21863	181
3511	SC	Ya an	835	158636	160543	1144
3311	SC	Chengdu	28	832788	665913	1560
3829	SC	Chengdu	28	540383	254048	481
3511	SC	Chengdu	28	43875	54266	516
3462	SC	Chengdu	28	923513	574724	179
2311	SC	Chengdu	28	42403	32429	392
2760	SC	Chengdu	28	550802	781367	177
3610	SC	Chengdu	28	3529660	3539961	800
4343	SC	Chengdu	28	74689	67599	287
3831	SC	Chengdu	28	203619	192814	740
2661	SC	Chengdu	28	237115	261682	353
2631	SC	Chengdu	28	31537	27564	121
4420	SC	Chengdu	28	25501	25501	242
4412	SC	Chengdu	28	5783941	5727687	204
2720	SC	Chengdu	28	341322	316164	23
4412	SC	Panzhihua	812	3262608	3259000	323
3513	SC	Chengdu	28	116568	141628	374
3311	SC	Chengdu	28	37035	31179	144
2631	SC	Chengdu	28	274710	281010	110
2319	SC	Chengdu	28	30793	30793	128
3719	SC	Chengdu	28	61571	61193	350
2110	SC	Chengdu	28	101429	75415	125
2110	SC	Chengdu	28	179772	189234	427
3022	SC	Chengdu	28	55401	60892	411
3899	SC	Chengdu	28	293423	319240	460
4343	SC	Chengdu	28	494743	438025	145
4610	SC	Chengdu	28	1530842	1180956	2032
3513	SC	Chengdu	28	682946	707266	2065
2511	SC	Chengdu	28	107755	100750	404
3620	SC	Chengdu	28	1225289	904628	1331
3051	SC	Chengdu	28	52374	62624	576
3441	SC	Chengdu	28	136668	143862	210
2720	SC	Chengdu	28	245883	262831	290
2612	SC	Chengdu	28	879968	662623	851
3599	SC	Chengdu	28	27606	27318	23
3432	SC	Deyang	838	21057	29670	359
2740	SC	Chengdu	28	133004	119684	366
2311	SC	Chengdu	28	55312	58715	264
3049	SC	Chengdu	28	37271	37271	278
4500	SC	Chengdu	28	3119226	2346934	334
2710	SC	Chengdu	28	1183118	912792	3346
3062	SC	Chengdu	28	86032	86532	162
3831	SC	Chengdu	28	276496	71160	1282
3360	SC	Chengdu	28	24746	38112	367
1499	SC	Chengdu	28	41430	43215	82
3660	SC	Chengdu	28	354252	362195	232
1320	SC	Chengdu	28	29930	29519	28
2760	SC	Chengdu	28	145672	146927	513
3821	SC	Chengdu	28	44217	50074	91
3140	SC	Chengdu	28	56668	61536	248
3332	SC	Chengdu	28	176545	222914	390
2662	SC	Chengdu	28	40753	39963	138
3321	SC	Chengdu	28	140969	124691	117
3021	SC	Chengdu	28	163465	167901	7
3549	SC	Chengdu	28	826589	1042136	139
2720	SC	Chengdu	28	153436	157835	592
3660	SC	Chengdu	28	63830	67051	132
3660	SC	Chengdu	28	91787	93464	158
3443	SC	Chengdu	28	135951	119500	165
3620	SC	Chengdu	28	618000	623000	1177
3620	SC	Chengdu	28	499237	450580	958
3061	SC	Chengdu	28	44601	37879	137
3823	SC	Chengdu	28	74359	69406	412
2110	SC	Chengdu	28	55047	10239	541
3931	SC	Chengdu	28	31776	33994	200
3714	SC	Chengdu	28	200653	231326	522
1810	SC	Chengdu	28	1566572	1640760	1072
2720	SC	Chengdu	28	110522	118432	189
3441	SC	Chengdu	28	120261	162401	230
4011	SC	Chengdu	28	92185	107697	158
3922	SC	Chengdu	28	80965	50312	475
3660	SC	Chengdu	28	126532	169908	68
3021	SC	Chengdu	28	681473	681250	72
3660	SC	Chengdu	28	29456	30057	118
3399	SC	Chengdu	28	105187	49847	541
2924	SC	Chengdu	28	42938	44026	404
2311	SC	Chengdu	28	80515	88511	600
3513	SC	Chengdu	28	31810	26989	476
1320	SC	Chengdu	28	244038	244038	369
1353	SC	Chengdu	28	62904	103488	211
2641	SC	Chengdu	28	39900	40200	314
3831	SC	Chengdu	28	322547	316638	308
3861	SC	Chengdu	28	53406		512
3879	SC	Chengdu	28	127475	143195	692
1524	SC	Chengdu	28	692882	785740	1229
3591	SC	Chengdu	28	34656	34400	339
3660	SC	Chengdu	28	217949	214871	346
2923	SC	Chengdu	28	80986	73800	108
2311	SC	Chengdu	28	36853	43353	415
3462	SC	Chengdu	28	167685	174973	86
2311	SC	Chengdu	28	32139	31448	136
3442	SC	Chengdu	28	683624	953077	613
3481	SC	Chengdu	28	23091	31236	493
1810	SC	Chengdu	28	21829	22052	1208
1372	SC	Chengdu	28	146135	147067	263
3831	SC	Chengdu	28	63345	63345	217
3831	SC	Chengdu	28	64300	74100	406
3034	SC	Chengdu	28	36211	48169	91
3831	SC	Chengdu	28	92004	81025	199
3130	SC	Ziyang	28	50080	54860	291
3932	SC	Chengdu	28	30616	63000	58
3831	SC	Chengdu	28	82820		118
3561	SC	Chengdu	28	31998	32914	269
3443	SC	Chengdu	28	67627	69719	421
3391	SC	Chengdu	28	29984	39996	338
3821	SC	Chengdu	28	23150	38225	177
2190	SC	Chengdu	28	30878	30413	186
3823	SC	Chengdu	28	51375	57794	367
2641	SC	Chengdu	28	50276	49459	480
3089	SC	Chengdu	28	121457	130462	276
3311	SC	Chengdu	28	520454	479579	714
3812	SC	Chengdu	28	67609	74622	240
3660	SC	Chengdu	28	35826	37964	475
3432	SC	Chengdu	28	73961	71267	309
3823	SC	Chengdu	28	21217	22572	412
3660	SC	Chengdu	28	111621	123426	288
3581	SC	Chengdu	28	87570	93033	465
2231	SC	Chengdu	28	79114	78710	341
4610	SC	Chengdu	28	104919	96889	277
3969	SC	Chengdu	28	400242	406222	1953
1310	SC	Chengdu	28	27260	20555	123
3824	SC	Chengdu	28	25975	26578	484
3052	SC	Chengdu	28	405723	417310	1253
3525	SC	Chengdu	28	28720	28770	396
3660	SC	Chengdu	28	1098828	1088015	901
3055	SC	Chengdu	28	140740	66859	733
3660	SC	Chengdu	28	231817	225000	623
3031	SC	Chengdu	28	26446	27584	417
4500	SC	Chengdu	28	574807	574806	373
3091	SC	Chengdu	28	253860	254896	20
3525	SC	Chengdu	28	101665	102817	496
2684	SC	Chengdu	28	52966	52966	454
3424	SC	Chengdu	28	22889	19558	281
4011	SC	Chengdu	28	25952	18139	412
3823	SC	Chengdu	28	28072	27522	475
3360	SC	Chengdu	28	101639	113807	76
1453	SC	Chengdu	28	66389	66389	321
2681	SC	Chengdu	28	108186	106449	337
3340	SC	Chengdu	28	351765	382820	579
3660	SC	Chengdu	28	129661	125038	793
3035	SC	Chengdu	28	205695	228534	253
2812	SC	Chengdu	28	712038	465561	134
4026	SC	Chengdu	28	77831	82387	386
3360	SC	Chengdu	28	25000	18276	163
3360	SC	Chengdu	28	27050	27758	311
2681	SC	Chengdu	28	389993	362134	146
3451	SC	Chengdu	28	24492	83730	256
3360	SC	Chengdu	28	133585	133585	370
1810	SC	Chengdu	28	27603	85679	414
2621	SC	Chengdu	28	1477160	1650290	5380
4420	SC	Chengdu	28	59048	59041	321
3811	SC	Chengdu	28	20946	22171	317
2311	SC	Chengdu	28	24810	27485	311
2710	SC	Chengdu	28	47322	47470	294
4500	SC	Chengdu	28	107260	88778	277
3857	SC	Chengdu	28	49063	50581	246
1351	SC	Chengdu	28	552832	614258	755
2760	SC	Chengdu	28	595106	404934	489
4015	SC	Chengdu	28	63423	63915	346
3452	SC	Chengdu	28	85372	108387	463
3921	SC	Chengdu	28	119960	108940	19
3823	SC	Chengdu	28	21773	21773	303
3831	SC	Chengdu	28	171050	164239	436
1910	SC	Chengdu	28	502789	505976	576
3439	SC	Chengdu	28	251323	279797	36
3823	SC	Chengdu	28	33519	38294	174
3823	SC	Chengdu	28	3296762	3756128	2618
3823	SC	Chengdu	28	111518	117088	488
3424	SC	Chengdu	28	135852		150
3321	SC	Chengdu	28	49158	49158	309
3832	SC	Chengdu	28	218648	806918	285
3823	SC	Chengdu	28	135083	139652	334
4500	SC	Chengdu	28	385211	392839	266
2922	SC	Chengdu	28	130056	213124	733
2922	SC	Chengdu	28	46400	46400	255
2720	SC	Chengdu	28	309971	268961	672
2032	SC	Chengdu	28	106074	111659	369
1910	SC	Chengdu	28	70176	84302	693
3424	SC	Chengdu	28	46971	60213	203
3481	SC	Chengdu	28	27103	26304	263
3311	SC	Chengdu	28	37635	37635	212
4610	SC	Chengdu	28	359813	173842	36
3391	SC	Chengdu	28	164589	451556	98
2022	SC	Chengdu	28	746685	739643	2281
1512	SC	Chengdu	28	68689	68689	213
3039	SC	Chengdu	28	53336	43071	58
3055	SC	Chengdu	28	140372	148139	186
2720	SC	Chengdu	28	412935	398582	6
2039	SC	Chengdu	28	34224	34224	184
1331	SC	Chengdu	28	390356	393652	394
4500	SC	Chengdu	28	104239	89529	353
1512	SC	Chengdu	28	67856	78479	477
1512	SC	Chengdu	28	47267	47216	238
1512	SC	Chengdu	28	113176	104489	170
1512	SC	Chengdu	28	144553	158550	13
1512	SC	Chengdu	28	113853	100876	271
4412	SC	Chengdu	28	99916	57726	184
1512	SC	Chengdu	28	127809	128009	167
3821	SC	Chengdu	28	202760	209757	347
2319	SC	Chengdu	28	3040917	2969653	3209
4610	SC	Chengdu	28	40768	37214	425
4420	SC	Chengdu	28	142621	140796	209
3660	SC	Chengdu	28	43782	44740	409
2684	SC	Chengdu	28	43271	36209	381
4500	SC	Chengdu	28	173323	147080	205
2319	SC	Chengdu	28	21601	47973	591
4500	SC	Chengdu	28	121054	81945	138
2770	SC	Chengdu	28	52987	47998	120
1320	SC	Chengdu	28	814386	867506	556
2319	SC	Chengdu	28	498608	498608	169
1411	SC	Chengdu	28	183645	183645	776
3971	SC	Chengdu	28	78504	82101	548
2689	SC	Chengdu	28	126448	138604	310
3831	SC	Chengdu	28	22950	23077	66
1469	SC	Chengdu	28	24845	24896	112
3714	SC	Chengdu	28	128401	153063	473
2661	SC	Chengdu	28	32451	32451	211
4412	SC	Chengdu	28	61623	25007	508
3831	SC	Chengdu	28	95630	99913	314
2311	SC	Chengdu	28	75569	75506	339
3971	SC	Chengdu	28	352709	385000	1499
2740	SC	Chengdu	28	209441	220465	133
3444	SC	Chengdu	28	101667	172267	455
1331	SC	Chengdu	28	110460	123200	382
2319	SC	Chengdu	28	46192	48678	324
2032	SC	Chengdu	28	27975	30376	232
3353	SC	Chengdu	28	111194	118805	62
3660	SC	Chengdu	28	92978	100417	182
3824	SC	Chengdu	28	21068	21702	373
3829	SC	Chengdu	28	46383	46383	319
4500	SC	Chengdu	28	209838	127146	398
3595	SC	Chengdu	28	49937	55469	21
3033	SC	Chengdu	28	22465	24444	191
3821	SC	Chengdu	28	327263	402642	703
1513	SC	Chengdu	28	56827	41099	198
1469	SC	Chengdu	28	137227	160556	816
4420	SC	Chengdu	28	1181476	1181476	46
3852	SC	Chengdu	28	44113	29030	320
3824	SC	Chengdu	28	613576	613576	490
3660	SC	Chengdu	28	67492	70947	34
4420	SC	Chengdu	28	698048	888120	310
4500	SC	Chengdu	28	241673	241673	307
3021	SC	Chengdu	28	21107	26437	77
3130	SC	Chengdu	28	79854	78863	389
1771	SC	Chengdu	28	32693	32693	185
3140	SC	Chengdu	28	32678	32678	231
3872	SC	Chengdu	28	67265	189120	1077
4420	SC	Chengdu	28	87505	137705	385
2231	SC	Chengdu	28	46557	47761	444
4412	SC	Chengdu	28	22361	31090	332
1331	SC	Chengdu	28	54285	46071	85
4412	SC	Chengdu	28	411919	491357	208
2710	SC	Chengdu	28	33274	39139	449
3831	SC	Chengdu	28	33790	108000	254
3660	SC	Chengdu	28	51123	52259	319
3021	SC	Chengdu	28	106511	101380	220
4343	SC	Chengdu	28	1918921	2255650	225
2619	SC	Chengdu	28	40953	40953	531
3823	SC	Chengdu	28	64791	69978	55
2740	SC	Chengdu	28	123118	115152	547
3054	SC	Chengdu	28	90262	99925	478
3831	SC	Chengdu	28	26314	30185	339
3021	SC	Chengdu	28	85661	75286	636
2619	SC	Chengdu	28	31921	35497	58
3360	SC	Chengdu	28	79543	90236	272
1771	SC	Chengdu	28	43062	61576	498
3571	SC	Chengdu	28	182612	192014	141
3515	SC	Chengdu	28	90558	98871	124
3399	SC	Chengdu	28	55165	55269	371
2740	SC	Chengdu	28	105785	182839	44
3311	SC	Chengdu	28	52534	114026	400
1371	SC	Chengdu	28	87161	92621	214
1411	SC	Chengdu	28	96903	96478	183
3130	SC	Chengdu	28	52764	48132	360
3516	SC	Chengdu	28	152608	161014	1277
3262	SC	Chengdu	28	347090	280685	367
4610	SC	Chengdu	28	170110	74071	508
2032	SC	Chengdu	28	42266	42566	133
1712	SC	Chengdu	28	78986	84858	393
3660	SC	Chengdu	28	66524	67628	356
3831	SC	Chengdu	28	117508	142898	188
1371	SC	Chengdu	28	360243	225193	605
3140	SC	Chengdu	28	47585	52299	372
3831	SC	Deyang	838	64811	64811	447
3332	SC	Chengdu	28	64117	54134	131
3452	SC	Chengdu	28	101571	110446	185
3831	SC	Chengdu	28	233850	230500	373
2619	SC	Chengdu	28	40753	42338	454
4500	SC	Chengdu	28	182379	150884	271
2624	SC	Chengdu	28	862646	255954	638
3831	SC	Chengdu	28	452279	493673	395
2110	SC	Chengdu	28	26833	26933	345
2032	SC	Chengdu	28	25127	25127	469
3443	SC	Chengdu	28	32913	39050	237
2021	SC	Chengdu	28	22437	22130	457
3660	SC	Chengdu	28	27799	27799	126
3823	SC	Chengdu	28	145613	143598	477
2911	SC	Chengdu	28	111806	123548	483
2720	SC	Chengdu	28	4461139	4930969	151
2110	SC	Chengdu	28	209751	209751	818
2110	SC	Chengdu	28	55024	61602	194
2130	SC	Chengdu	28	174498	175986	18
3511	SC	Chengdu	28	89949	126339	269
3081	SC	Chengdu	28	36380	44480	339
3660	SC	Chengdu	28	244326	304261	179
2110	SC	Chengdu	28	199279	199279	664
2922	SC	Chengdu	28	198182	187458	258
1310	SC	Chengdu	28	39023	41189	167
1320	SC	Chengdu	28	260344	283127	304
1810	SC	Chengdu	28	43047	41941	152
3055	SC	Chengdu	28	300068	291122	201
3849	SC	Chengdu	28	455082	499622	982
2221	SC	Chengdu	28	30071	32566	83
3130	SC	Chengdu	28	31334	30895	16
2022	SC	Chengdu	28	90663	97720	154
3130	SC	Chengdu	28	776842	802950	688
1910	SC	Chengdu	28	30820	27651	448
3110	SC	Chengdu	28	149702	173372	440
4500	SC	Chengdu	28	138565	138565	176
1910	SC	Chengdu	28	459782	459349	355
1320	SC	Chengdu	28	382472	383726	587
3821	SC	Chengdu	28	27691	28122	343
4420	SC	Chengdu	28	933722	932802	344
1741	SC	Chengdu	28	516080	514235	620
3543	SC	Chengdu	28	41520	39596	72
2651	SC	Chengdu	28	27954	28900	229
3584	SC	Chengdu	28	207323	267267	1769
4420	SC	Chengdu	28	587145	585418	388
3899	SC	Chengdu	28	27472	26886	134
3971	SC	Chengdu	28	228837	224767	48
3311	SC	Chengdu	28	40700	51670	172
2032	SC	Chengdu	28	77254	61524	248
4610	SC	Chengdu	28	54532	79403	531
3489	SC	Chengdu	28	54612	53534	2502
3660	SC	Chengdu	28	74701	69835	553
3130	SC	Chengdu	28	49288	47435	489
3411	SC	Chengdu	28	81414	108287	674
4420	SC	Chengdu	28	585548	626737	866
3059	SC	Chengdu	28	176706	176530	766
3052	SC	Chengdu	28	161635	146921	432
3022	SC	Chengdu	28	145533	137092	384
3323	SC	Zigong	813	21680	20608	0
3411	SC	Zigong	813	454434	460643	731
4500	SC	Zigong	813	370464	267935	999
2613	SC	Zigong	813	126981	126135	1083
4610	SC	Zigong	813	116283	78274	967
3441	SC	Zigong	813	59591	64867	211
3411	SC	Zigong	813	66003	66656	427
3031	SC	Zigong	813	34610	35080	203
2021	SC	Zigong	813	458167	420720	486
3441	SC	Zigong	813	496908	456296	172
3411	SC	Zigong	813	915471	968858	356
3031	SC	Zigong	813	69102	70334	245
3411	SC	Zigong	813	661334	664203	308
3423	SC	Zigong	813	60485	56283	440
2619	SC	Zigong	813	1286644	1345913	351
2221	SC	Zigong	813	196494	199401	752
3411	SC	Zigong	813	431587	433040	407
3443	SC	Zigong	813	254762	263056	335
2624	SC	Zigong	813	208993	208993	154
2624	SC	Zigong	813	203862	203729	106
3443	SC	Zigong	813	205877	206493	292
610	SC	Zigong	813	92220	92220	438
3443	SC	Zigong	813	31539	32917	276
610	SC	Zigong	813	70542	70542	574
2021	SC	Zigong	813	220077	203657	512
3011	SC	Zigong	813	162883	155884	211
610	SC	Zigong	813	70565	70565	787
610	SC	Zigong	813	43348	43348	335
4420	SC	Zigong	813	86556	86556	131
610	SC	Zigong	813	75483	75491	480
2912	SC	Zigong	813	27846	28041	381
610	SC	Zigong	813	67965	67965	457
610	SC	Zigong	813	63809	63809	423
3130	SC	Zigong	813	126134	122460	425
1530	SC	Zigong	813	1214354	1239137	627
3130	SC	Zigong	813	74673	74201	524
4610	SC	Zigong	813	37471	30848	137
4412	SC	Zigong	813	730004	811115	664
4500	SC	Zigong	813	83125	44621	322
3482	SC	Zigong	813	433973	435614	887
2740	SC	Zigong	813	606218	606568	1270
3011	SC	Zigong	813	178854	178854	498
1512	SC	Zigong	813	243566	253990	177
2221	SC	Zigong	813	71744	72966	113
2671	SC	Zigong	813	280744	292178	253
1469	SC	Zigong	813	458614	458108	625
3839	SC	Zigong	813	196210	250203	222
3031	SC	Zigong	813	29210	29210	60
3821	SC	Zigong	813	1031074	1045234	761
4610	SC	Panzhihua	812	319658	295076	816
3140	SC	Panzhihua	812	48250156	32112046	61480
610	SC	Panzhihua	812	2863364	2569008	17071
3021	SC	Panzhihua	812	22249	21680	407
1513	SC	Panzhihua	812	168693	144470	467
810	SC	Panzhihua	812	89302	30679	439
3089	SC	Panzhihua	812	181182	172575	100
3089	SC	Panzhihua	812	203963	220764	260
2619	SC	Panzhihua	812	178898	178898	645
610	SC	Panzhihua	812	283469	283469	158
610	SC	Panzhihua	812	96160	96160	460
610	SC	Panzhihua	812	37287	37287	209
610	SC	Panzhihua	812	505059	495929	109
610	SC	Panzhihua	812	543100	543100	393
610	SC	Panzhihua	812	108600	108600	273
610	SC	Panzhihua	812	507700	507700	292
2665	SC	Panzhihua	812	78600	78600	211
810	SC	Panzhihua	812	158109	150640	285
610	SC	Panzhihua	812	290752	290752	584
610	SC	Panzhihua	812	40958	40400	344
4412	SC	Panzhihua	812	685307	683596	375
3089	SC	Panzhihua	812	25589	25882	67
919	SC	Panzhihua	812	1384967	1624960	1197
810	SC	Panzhihua	812	163400	163400	262
2665	SC	Panzhihua	812	21224	21224	63
810	SC	Panzhihua	812	46541	89762	397
1462	SC	Luzhou	830	21364	20370	269
4610	SC	Luzhou	830	144405	100680	719
3831	SC	Luzhou	830	20651	20542	73
3660	SC	Luzhou	830	229518	258099	682
4500	SC	Luzhou	830	327083	310543	374
3512	SC	Chengdu	28	444469	444471	750
3444	SC	Luzhou	830	61630	61630	120
3531	SC	Luzhou	830	173769	172510	247
2231	SC	Luzhou	830	21148	21148	345
2621	SC	Luzhou	830	2188348	2111799	4430
2311	SC	Luzhou	830	37583	36881	347
2221	SC	Luzhou	830	297694	296980	1152
1512	SC	Luzhou	830	485843	482383	635
2631	SC	Luzhou	830	124829	126376	353
1512	SC	Luzhou	830	94636	94636	118
3031	SC	Luzhou	830	27336	26836	132
1512	SC	Luzhou	830	30448	30561	334
2319	SC	Luzhou	830	30690	30728	160
3523	SC	Luzhou	830	32335	32335	109
2913	SC	Luzhou	830	79136	79136	12
2613	SC	Luzhou	830	31435	31751	183
3444	SC	Luzhou	830	26613	26882	227
2319	SC	Luzhou	830	38740	38740	510
3011	SC	Luzhou	830	244123	269765	617
610	SC	Luzhou	830	49150	48339	537
3829	SC	Luzhou	830	36014	36584	90
1512	SC	Luzhou	830	153255	154537	468
1512	SC	Luzhou	830	63428	63485	21
1512	SC	Luzhou	830	100476	100800	27
1512	SC	Luzhou	830	202826	198250	173
610	SC	Luzhou	830	20754	20913	515
1512	SC	Luzhou	830	255753	251512	386
610	SC	Luzhou	830	112945	112945	720
1512	SC	Luzhou	830	41284	41284	465
1512	SC	Luzhou	830	60130	60130	139
1512	SC	Luzhou	830	61046	61252	249
1512	SC	Luzhou	830	167183	167350	100
1512	SC	Luzhou	830	42598	42598	57
4500	SC	Luzhou	830	39858	39858	334
2621	SC	Luzhou	830	1462547	1639540	2842
2923	SC	Luzhou	830	30779	17754	548
3031	SC	Luzhou	830	43851	43851	120
3515	SC	Luzhou	830	56078	56078	143
3055	SC	Luzhou	830	89118	135143	427
1512	SC	Luzhou	830	95823	95823	428
1462	SC	Luzhou	830	70105	58679	243
3130	SC	Luzhou	830	146772	146730	255
2662	SC	Luzhou	830	54180	55500	145
3031	SC	Luzhou	830	67962	68981	211
2614	SC	Luzhou	830	23654	24953	147
4500	SC	Luzhou	830	50938	50938	134
3011	SC	Luzhou	830	93271	119254	616
2740	SC	Luzhou	830	108482	108668	652
1512	SC	Luzhou	830	1983060	2844108	1470
1512	SC	Luzhou	830	8001123	14001203	307
1810	SC	Deyang	838	51902	54239	578
2311	SC	Deyang	838	22092	22092	212
3021	SC	Deyang	838	212508	103622	366
3516	SC	Deyang	838	5513466	5368844	13288
2613	SC	Deyang	838	79254	83314	140
4500	SC	Deyang	838	458171	368552	709
4500	SC	Deyang	838	69380	69380	83
2651	SC	Deyang	838	2319054	2697457	17
3561	SC	Deyang	838	243043	97507	377
1810	SC	Deyang	838	51867	51867	289
3512	SC	Deyang	838	21346	21138	855
3089	SC	Deyang	838	101112	69423	215
2760	SC	Deyang	838	203000	212600	219
3150	SC	Deyang	838	231855	336552	386
2319	SC	Deyang	838	136199	145161	377
1713	SC	Deyang	838	140513	150863	305
1310	SC	Deyang	838	51358	52549	320
3311	SC	Deyang	838	56489	54268	394
1810	SC	Deyang	838	38330	388650	946
3089	SC	Deyang	838	76150	80300	137
3823	SC	Deyang	838	161877	290379	194
1320	SC	Deyang	838	155282	155262	405
4011	SC	Deyang	838	43855	51716	348
3484	SC	Deyang	838	75401	81200	85
2661	SC	Deyang	838	285260	323760	483
3529	SC	Deyang	838	325936	325936	368
2929	SC	Deyang	838	36598	38610	330
3831	SC	Deyang	838	73749	73749	399
3089	SC	Deyang	838	62410	65980	130
1320	SC	Deyang	838	228944	228944	309
2621	SC	Deyang	838	176813	176813	421
3429	SC	Deyang	838	82263	89758	364
3831	SC	Deyang	838	82587	82587	189
3823	SC	Deyang	838	57689	57689	185
2929	SC	Deyang	838	48636	48814	401
1512	SC	Deyang	838	108300	108300	106
1353	SC	Deyang	838	100290	90906	450
2760	SC	Deyang	838	57674	59297	156
4420	SC	Deyang	838	35936	35936	203
3021	SC	Deyang	838	351540	234989	256
3340	SC	Deyang	838	126425	132514	180
3031	SC	Deyang	838	75748	75750	395
3831	SC	Deyang	838	302583	318257	411
3490	SC	Deyang	838	120770	127160	459
3061	SC	Deyang	838	158357	159364	436
4420	SC	Deyang	838	166195	173733	284
2624	SC	Deyang	838	562900	568620	387
2110	SC	Deyang	838	34650	35772	408
3021	SC	Deyang	838	130314	135992	342
3311	SC	Deyang	838	112020	117187	353
2319	SC	Deyang	838	40040	40040	246
3311	SC	Deyang	838	37782	37782	380
3130	SC	Deyang	838	22378	22850	286
3413	SC	Deyang	838	17543419	13150753	12401
3822	SC	Deyang	838	86913	88721	523
2671	SC	Deyang	838	336269	352000	419
1020	SC	Deyang	838	29088	32426	370
1512	SC	Deyang	838	37300	38750	41
1020	SC	Deyang	838	122900	122900	446
3413	SC	Deyang	838	290608	289026	764
3011	SC	Deyang	838	126303	134827	416
1020	SC	Deyang	838	272571	245711	1382
2613	SC	Deyang	838	535622	576204	131
2613	SC	Deyang	28	7714744	9231087	7934
3053	SC	Deyang	838	136325	137650	342
1512	SC	Deyang	838	26176	27283	268
2621	SC	Deyang	838	223069	226291	747
1310	SC	Deyang	838	92346	96108	189
1910	SC	Deyang	838	181803	181803	446
1512	SC	Deyang	838	50656	54350	390
3831	SC	Deyang	838	83026	85126	307
2231	SC	Deyang	838	136109	146630	108
1761	SC	Deyang	838	32869	33427	556
2319	SC	Deyang	838	52779	53726	317
2312	SC	Deyang	838	26187	27237	307
1512	SC	Deyang	838	113312	116234	292
2740	SC	Deyang	838	2016359	2196397	961
2622	SC	Deyang	838	147270	150300	346
3011	SC	Deyang	838	54888	56146	122
2923	SC	Deyang	838	64617	67066	478
1030	SC	Deyang	838	26627	24375	183
2730	SC	Deyang	838	46096	47740	237
3872	SC	Deyang	838	444158	457405	728
3062	SC	Deyang	838	105414	110047	18
3512	SC	Deyang	838	66226	65515	155
1331	SC	Deyang	838	252133	257191	25
2624	SC	Deyang	838	1368144	1855096	2051
1020	SC	Deyang	838	139920	139657	1478
4420	SC	Deyang	838	350519	350519	455
3140	SC	Deyang	838	188959	184555	398
3714	SC	Deyang	28	112227	106708	365
2612	SC	Deyang	838	121785	129926	326
3512	SC	Deyang	838	21600	21600	291
3599	SC	Deyang	838	193340	202393	961
2319	SC	Deyang	838	65280	65280	444
3130	SC	Mianyang	816	23416	29239	271
3610	SC	Mianyang	816	2959035	2812438	1739
3130	SC	Mianyang	816	88217	88217	290
1440	SC	Mianyang	816	456100	498024	627
1512	SC	Mianyang	816	809483	1114054	1589
3951	SC	Mianyang	816	60774864	57890042	39
3720	SC	Mianyang	816	103330	95810	620
4412	SC	Mianyang	816	27656	27656	88
4610	SC	Mianyang	816	165588	116003	236
3660	SC	Mianyang	816	69855	133089	263
4500	SC	Mianyang	816	475308	447369	1041
3660	SC	Mianyang	816	523890	530970	853
2641	SC	Mianyang	816	21699	21699	357
3829	SC	Mianyang	816	39747	40144	240
1810	SC	Mianyang	816	601549	563660	1094
3031	SC	Mianyang	816	20583	11996	237
3435	SC	Mianyang	816	296567	370599	807
2311	SC	Mianyang	816	38440	49280	312
4610	SC	Mianyang	816	28800	28800	86
2912	SC	Mianyang	816	69014	77873	262
1310	SC	Mianyang	816	618596	620015	277
2110	SC	Mianyang	816	263086	263086	66
1353	SC	Mianyang	816	3156610	3855677	192
2664	SC	Mianyang	816	842107	1004205	922
1451	SC	Mianyang	816	334246	381721	922
2740	SC	Mianyang	816	298529	267034	784
3833	SC	Mianyang	816	1599431	2000319	1897
2740	SC	Mianyang	816	182264	345922	35
2622	SC	Mianyang	816	22685	24393	107
1741	SC	Mianyang	816	41292	42832	405
3089	SC	Mianyang	816	68553	69162	162
2927	SC	Mianyang	816	27284	27284	81
4610	SC	Mianyang	816	23129	23444	309
2319	SC	Mianyang	816	23404	24380	133
3130	SC	Mianyang	816	23590	23590	409
3660	SC	Mianyang	816	50915	59022	138
1741	SC	Mianyang	816	55000	57000	542
3660	SC	Mianyang	816	48950	16986	153
2231	SC	Mianyang	816	195052	206252	186
1431	SC	Mianyang	816	59485	52327	293
1711	SC	Mianyang	816	210620	177171	1638
2671	SC	Mianyang	816	59721	62160	208
4412	SC	Mianyang	816	48220	47140	435
1469	SC	Mianyang	816	46314	51857	442
2613	SC	Mianyang	816	52271	49992	548
4412	SC	Mianyang	816	385075	252665	1496
4420	SC	Mianyang	816	121950	121949	252
3011	SC	Mianyang	816	44238	42815	619
2662	SC	Mianyang	816	3282545	3700552	363
1462	SC	Mianyang	816	53459	54550	185
1731	SC	Mianyang	816	141695	146910	374
2221	SC	Mianyang	816	42424	43290	135
1353	SC	Mianyang	816	53795	64548	95
4420	SC	Mianyang	816	188834	188834	44
4412	SC	Mianyang	816	117163	147080	563
1530	SC	Mianyang	816	88800	88800	296
4610	SC	Guangyuan	839	52887	50117	341
4500	SC	Guangyuan	839	346163	178033	112
3051	SC	Guangyuan	839	251502	251990	437
4420	SC	Guangyuan	839	54477	48429	175
3940	SC	Guangyuan	839	83697	91068	235
3940	SC	Guangyuan	839	193555	220030	211
3940	SC	Guangyuan	839	203572	268349	162
4412	SC	Guangyuan	839	723097	743850	39
2740	SC	Guangyuan	839	36218	42172	103
610	SC	Guangyuan	839	92556	92556	3
610	SC	Guangyuan	839	24587	20449	572
610	SC	Guangyuan	839	23548	26500	259
610	SC	Guangyuan	839	52046	52046	191
1351	SC	Guangyuan	839	1307187	1027093	13
1522	SC	Guangyuan	839	42808	43124	376
610	SC	Guangyuan	839	27711	20077	227
610	SC	Guangyuan	839	31603	31603	498
610	SC	Guangyuan	839	846782	637689	340
610	SC	Guangyuan	839	29968	29968	354
3099	SC	Guangyuan	839	24986	25540	409
610	SC	Guangyuan	839	45114	40568	259
4420	SC	Guangyuan	839	57530	57563	392
2671	SC	Guangyuan	839	66553	71520	58
610	SC	Guangyuan	839	23112	22877	44
610	SC	Guangyuan	839	36486	33457	167
610	SC	Guangyuan	839	60044		212
610	SC	Guangyuan	839	32066	32066	552
3150	SC	Guangyuan	839	22310	22310	203
1512	SC	Guangyuan	839	53976	54978	315
2663	SC	Guangyuan	839	212022	201450	147
1523	SC	Guangyuan	839	202952	203602	274
1310	SC	Guangyuan	839	472828	476494	324
4420	SC	Guangyuan	839	267193	287180	714
2740	SC	Guangyuan	839	75196	76731	403
3532	SC	Guangyuan	839	35500	39000	443
4610	SC	Suining	825	90354	4840	465
4412	SC	Suining	825	827995	307873	229
4500	SC	Suining	825	299010	281163	473
1320	SC	Suining	825	267860	267860	267
1320	SC	Suining	825	226519	226519	449
2750	SC	Suining	825	220041	228343	233
1320	SC	Suining	825	81669	81669	103
1320	SC	Suining	825	219810	220371	40
1711	SC	Suining	825	85465	140854	270
3532	SC	Suining	825	171589	166326	586
3579	SC	Suining	825	268540	244491	268
3031	SC	Suining	825	108600	138600	435
3423	SC	Suining	825	210557	210524	729
3511	SC	Suining	825	235854	229134	487
1030	SC	Suining	825	508760	514722	1014
2312	SC	Suining	825	40372	40372	141
4500	SC	Suining	825	47286	46385	366
4500	SC	Suining	825	101782	101782	198
2511	SC	Suining	825	12863519	13181329	122
3432	SC	Suining	825	136375	138775	107
2929	SC	Suining	825	115172	150807	327
2619	SC	Suining	825	108649	110109	429
4610	SC	Suining	825	37313	43011	368
1371	SC	Suining	825	113316	113856	389
720	SC	Suining	825	182454	238588	310
1352	SC	Suining	825	477375	480416	209
2621	SC	Suining	838	5767901	2143665	2808
1512	SC	Suining	825	1857280	2649495	187
2622	SC	Suining	825	36521	36887	126
2614	SC	Suining	825	1433469	603700	1010
4412	SC	Suining	825	653724	342585	358
1462	SC	Suining	825	207405	209393	181
2720	SC	Chengdu	28	149054	140716	26
1351	SC	Suining	825	468529	470884	170
2730	SC	Suining	825	22680	24450	268
4610	SC	Neijiang	832	69135	51174	438
3483	SC	Neijiang	832	96785	97413	101
4111	SC	Neijiang	832	1087000	1087150	1017
2511	SC	Neijiang	832	472654	473880	197
3412	SC	Neijiang	832	442782	429672	318
3089	SC	Neijiang	832	628782	634521	580
3024	SC	Neijiang	832	696155	703297	1375
3823	SC	Neijiang	832	710943	670171	333
2231	SC	Neijiang	832	263236	266025	193
1320	SC	Neijiang	832	260834	260415	427
3660	SC	Neijiang	832	38162	38465	204
3511	SC	Neijiang	832	214379	215256	618
3130	SC	Neijiang	832	58127	52148	458
3130	SC	Neijiang	832	64421	65044	294
2661	SC	Neijiang	832	37413	37413	16
3031	SC	Neijiang	832	69401	69923	338
3831	SC	Neijiang	832	891466	918571	443
3423	SC	Neijiang	832	79344	79963	215
1741	SC	Neijiang	832	1258735	1286316	43
2922	SC	Neijiang	832	275362	275914	415
3332	SC	Neijiang	832	214250	214362	577
3484	SC	Neijiang	832	140870	140870	31
3414	SC	Neijiang	832	62411	62978	195
1419	SC	Ziyang	28	692502	692502	406
3031	SC	Ziyang	28	25618	25618	402
1741	SC	Ziyang	28	710430	713661	1530
3031	SC	Ziyang	28	29150	29150	338
4420	SC	Ziyang	28	267497	266691	373
4610	SC	Ziyang	28	109550	112532	242
2923	SC	Ziyang	28	234252	232495	702
4500	SC	Ziyang	28	217341	217341	22
3869	SC	Ziyang	28	92510	92627	302
2312	SC	Ziyang	28	54169	54211	383
2671	SC	Ziyang	28	126905	41846	394
4610	SC	Ziyang	28	45430	47780	63
3031	SC	Ziyang	28	34840	36400	21
2130	SC	Ziyang	28	81750	81815	176
4610	SC	Ziyang	28	38214	39304	122
1310	SC	Ziyang	28	34428	35130	381
2923	SC	Ziyang	28	742527	717180	826
3712	SC	Ziyang	28	73379	74120	517
2923	SC	Ziyang	832	171672	171252	507
2921	SC	Ziyang	28	78000	77640	543
2923	SC	Ziyang	28	44344	44545	232
1391	SC	Ziyang	28	145617	150751	592
610	SC	Neijiang	832	57795	50786	1702
610	SC	Neijiang	832	109241	109241	1079
3011	SC	Neijiang	832	80150	80771	921
2913	SC	Neijiang	832	50300	51390	274
2730	SC	Neijiang	832	173289	167484	502
610	SC	Neijiang	830	165720	165300	140
610	SC	Neijiang	832	100640	67750	239
610	SC	Neijiang	832	72659	60797	488
610	SC	Neijiang	832	100136	99776	908
610	SC	Neijiang	832	84950	84950	612
610	SC	Neijiang	832	102559	85818	671
610	SC	Neijiang	832	70268	57129	566
610	SC	Neijiang	832	61020	61340	1016
3511	SC	Neijiang	832	315050	321970	331
2614	SC	Neijiang	832	6054107	6012931	7016
3089	SC	Neijiang	832	55847	55847	301
3089	SC	Neijiang	832	143361	119493	571
610	SC	Neijiang	832	100840	100480	354
610	SC	Neijiang	832	131500	131500	345
610	SC	Neijiang	832	46000	46000	296
3461	SC	Neijiang	832	51741	50927	364
2927	SC	Neijiang	832	147855	149080	641
3024	SC	Neijiang	832	42000	42000	451
4610	SC	Neijiang	832	27675	23004	417
2922	SC	Neijiang	832	44958	40688	418
3031	SC	Neijiang	832	60910	60910	270
1011	SC	Neijiang	832	69960	70070	279
3031	SC	Neijiang	832	45010	45650	106
2231	SC	Neijiang	832	123800	123980	357
2740	SC	Neijiang	832	318520	325020	329
1099	SC	Neijiang	832	28350	28789	411
4412	SC	Ziyang	28	261533	261533	300
3620	SC	Ziyang	28	2006945	1710847	768
1690	SC	Ziyang	28	84912	82988	324
3713	SC	Ziyang	28	43019	24971	354
3515	SC	Ziyang	28	264244	264244	228
3140	SC	Ziyang	28	21728	21853	278
2023	SC	Ziyang	28	21484	25136	105
1954	SC	Ziyang	28	1790210	1790210	262
3452	SC	Ziyang	28	974250	947437	352
3831	SC	Ziyang	28	706918	750877	663
2740	SC	Ziyang	28	1299575	1307036	303
1522	SC	Ziyang	28	33111	38100	349
1493	SC	Ziyang	28	110468	110468	390
3713	SC	Ziyang	28	226817	236905	212
1462	SC	Ziyang	28	202934	185457	464
3713	SC	Ziyang	28	140735	164620	409
3031	SC	Ziyang	28	30834	37265	442
1371	SC	Ziyang	28	298000	317000	125
1462	SC	Ziyang	28	75196	75196	276
2659	SC	Ziyang	28	629026	613410	391
3484	SC	Ziyang	28	467526	476233	66
3464	SC	Ziyang	28	1370507	1395193	110
3442	SC	Ziyang	28	315900	260580	180
1810	SC	Ziyang	28	509012	519600	87
2312	SC	Ziyang	28	408096	416530	148
3660	SC	Ziyang	28	444850	453000	364
3011	SC	Ziyang	28	378400	390700	1042
3130	SC	Ziyang	28	453580	457100	547
3011	SC	Ziyang	28	45129	43143	493
2631	SC	Ziyang	28	368960	406281	492
3441	SC	Ziyang	28	571611	635390	622
3660	SC	Ziyang	28	614870	618750	418
3055	SC	Ziyang	28	455195	454190	585
3442	SC	Ziyang	28	588660	597950	79
4500	SC	Ziyang	28	128924	98104	345
3660	SC	Ziyang	28	243962	254020	5
4412	SC	Ziyang	28	355880	359770	437
3591	SC	Ziyang	28	361830	358800	288
3481	SC	Ziyang	28	454680	462890	41
3441	SC	Ziyang	28	113109	115387	425
3130	SC	Ziyang	28	61630	62750	164
1810	SC	Ziyang	28	256063	256514	853
3071	SC	Ziyang	28	304071	310000	1247
2661	SC	Ziyang	28	165039	170640	111
1320	SC	Ziyang	28	401180	401297	634
3321	SC	Ziyang	28	333980	333980	380
2760	SC	Chengdu	28	132827	166760	152
3660	SC	Ziyang	28	179720	182200	136
3812	SC	Ziyang	28	322600	325860	268
2624	SC	Ziyang	28	529126	535722	261
3484	SC	Ziyang	28	191625	208955	98
2750	SC	Ziyang	28	913960	1022440	368
3872	SC	Ziyang	28	103863	108600	108
2760	SC	Ziyang	28	415630	397900	345
3489	SC	Ziyang	28	486220	486220	269
3130	SC	Ziyang	28	420306	428752	470
3463	SC	Ziyang	28	1977084	2198776	363
2221	SC	Ziyang	28	65350	64700	403
2912	SC	Ziyang	28	31292	31931	172
3713	SC	Ziyang	28	94940	96780	1
3482	SC	Ziyang	28	311660	341500	260
3484	SC	Ziyang	28	387854	398328	564
1810	SC	Ziyang	28	380310	380310	536
3581	SC	Ziyang	28	359100	380220	5
2914	SC	Neijiang	832	368938	418051	278
3432	SC	Neijiang	832	243595	240643	399
2231	SC	Neijiang	832	162837	172314	349
3714	SC	Neijiang	832	817089	778752	685
2621	SC	Neijiang	832	463072	463072	297
2319	SC	Neijiang	832	115633	123434	380
2645	SC	Neijiang	832	400149	400269	59
1019	SC	Neijiang	832	282332	282271	163
2750	SC	Neijiang	832	394670	420451	344
3055	SC	Neijiang	832	176673	176867	568
1462	SC	Leshan	833	232491	212637	323
1921	SC	Leshan	833	227376	244907	270
610	SC	Leshan	833	29800	29660	581
3811	SC	Leshan	833	584633	554917	3573
4420	SC	Leshan	833	907700	898650	1673
4190	SC	Leshan	833	1645740	1417530	119
3962	SC	Leshan	833	2767070	2867200	1316
4412	SC	Leshan	833	1243300	1243300	331
1011	SC	Leshan	833	97627	280981	2054
2710	SC	Leshan	833	204030	593470	1222
3150	SC	Leshan	833	905507	717593	2653
3011	SC	Leshan	833	36759	46180	696
4412	SC	Leshan	833	65266	66894	276
3443	SC	Leshan	833	218449	224510	422
3591	SC	Leshan	833	28000		382
3443	SC	Leshan	833	86570	96465	375
3522	SC	Leshan	833	20883	21000	275
1711	SC	Leshan	833	222931	222931	254
610	SC	Leshan	833	72924	230791	263
3021	SC	Leshan	833	53894	149345	40
3516	SC	Leshan	833	83757	71726	270
610	SC	Leshan	833	21653	21653	389
4412	SC	Leshan	833	25897	28034	259
610	SC	Leshan	833	142982	180301	37
3140	SC	Leshan	833	9882047	9601343	357
3011	SC	Leshan	833	31637	31148	381
3451	SC	Leshan	833	55060	57879	380
2231	SC	Leshan	833	21212	21554	424
610	SC	Leshan	833	109745	110060	378
3031	SC	Leshan	833	25034	25034	279
3532	SC	Leshan	833	44037	47312	332
3819	SC	Leshan	833	22754	22513	182
3411	SC	Leshan	833	103114	95225	1043
1310	SC	Leshan	833	38506	36115	220
1392	SC	Leshan	833	21984	21700	417
3411	SC	Leshan	833	22415	22460	194
3411	SC	Leshan	833	39000	28650	356
3411	SC	Leshan	833	22722	20488	187
3812	SC	Leshan	833	24878	21158	244
1320	SC	Leshan	833	80976	80976	293
4412	SC	Leshan	833	24826	26869	344
3150	SC	Leshan	833	655418	667364	361
3099	SC	Leshan	833	492104	434164	15
610	SC	Meishan	28	186582	186582	1355
2923	SC	Meishan	28	112305	112342	457
3073	SC	Meishan	28	120454	120454	201
3011	SC	Meishan	28	276865	284351	407
3091	SC	Meishan	28	71224	84650	216
3660	SC	Meishan	28	49419	49475	131
4610	SC	Meishan	28	45703	46350	633
3073	SC	Meishan	28	22916	22238	300
2921	SC	Meishan	28	58136	50935	210
610	SC	Meishan	28	126469	126469	677
610	SC	Meishan	833	35789	35825	978
4500	SC	Meishan	28	89426	61761	443
1422	SC	Meishan	28	37517	37682	80
1019	SC	Meishan	28	325840	325980	1893
2231	SC	Meishan	28	315236	316484	272
610	SC	Meishan	28	64650	64650	836
610	SC	Meishan	28	48913	48913	991
610	SC	Meishan	28	208157	208178	378
1371	SC	Meishan	28	173695	174432	819
2613	SC	Meishan	28	23200	27542	323
2923	SC	Meishan	28	118980	119408	219
3525	SC	Meishan	28	39685	38698	140
2740	SC	Meishan	28	158845	152140	618
3713	SC	Meishan	28	209118	278053	881
1451	SC	Meishan	28	63725	63725	122
2621	SC	Meishan	28	5062439	4611220	317
1320	SC	Meishan	28	186210	186973	91
1462	SC	Meishan	28	295525	311527	141
1371	SC	Meishan	28	272500	288502	927
1371	SC	Meishan	28	521894	352458	707
1432	SC	Meishan	28	138854	139158	526
3311	SC	Meishan	28	37985	36199	234
1320	SC	Meishan	28	318399	257851	476
2239	SC	Meishan	28	25000	25000	363
1371	SC	Meishan	28	26858	26338	449
1371	SC	Meishan	28	138200	128428	292
3312	SC	Meishan	28	39867	39786	439
4500	SC	Meishan	28	77352	77352	340
3443	SC	Leshan	833	134388	143439	423
4500	SC	Leshan	833	24438	27179	98
610	SC	Leshan	833	78560	87313	926
2239	SC	Leshan	833	376291	404472	649
3053	SC	Leshan	833	1518606	1521540	921
610	SC	Leshan	833	349354	298685	2994
610	SC	Leshan	833	113864	101497	947
3752	SC	Leshan	833	2839877	2984966	2000
610	SC	Leshan	833	26356	27709	762
4500	SC	Leshan	833	91927	12717	179
3443	SC	Leshan	833	120800	124800	758
610	SC	Leshan	833	26542	26542	875
3032	SC	Leshan	833	304350	317379	189
3752	SC	Leshan	833	90744	90744	43
610	SC	Leshan	833	33237	37277	315
610	SC	Leshan	833	119256	121637	1326
3391	SC	Leshan	833	178235	200718	690
4411	SC	Leshan	833	197615	197615	485
4420	SC	Leshan	833	337238	153043	159
3441	SC	Leshan	833	105838	134421	447
610	SC	Leshan	833	39834	50549	796
2221	SC	Leshan	833	43521	42388	400
2740	SC	Leshan	833	330000	335500	379
1519	SC	Leshan	833	37000	37000	204
1353	SC	Leshan	833	24300	26997	396
1351	SC	Leshan	833	1110691	1052612	839
3130	SC	Leshan	833	27298	29920	641
3130	SC	Leshan	833	67798	104679	306
4500	SC	Leshan	833	93989	64434	405
1530	SC	Leshan	833	723079	648276	541
610	SC	Leshan	833	26438	24033	400
4610	SC	Leshan	833	64310	26396	347
3011	SC	Leshan	833	64031	61412	568
3011	SC	Leshan	833	2646149	2643881	2988
690	SC	Leshan	833	83283	83283	1745
3150	SC	Leshan	833	55528	43450	156
3011	SC	Leshan	833	168626	207457	223
3011	SC	Leshan	833	647228	573672	867
1530	SC	Leshan	833	42125	47088	414
2221	SC	Leshan	833	291368	342798	564
3150	SC	Leshan	833	144664	151232	148
3150	SC	Leshan	833	102765	101127	485
3311	SC	Leshan	833	369536	382394	999
3011	SC	Leshan	833	348049	393000	238
3032	SC	Leshan	833	139080	141800	717
2319	SC	Leshan	833	67985	67985	284
3581	SC	Leshan	833	68466	68820	540
3140	SC	Leshan	833	41150	42800	302
2319	SC	Leshan	833	34062	53159	399
3032	SC	Leshan	833	152843	158308	429
3032	SC	Leshan	833	189735	193196	297
2011	SC	Leshan	833	65800	67920	281
4420	SC	Meishan	28	292131	288460	1125
3052	SC	Meishan	28	42493	54040	416
4412	SC	Meishan	28	113626	113131	687
4420	SC	Meishan	28	431976	400567	327
2311	SC	Meishan	28	27667	27666	163
1711	SC	Meishan	28	41924	40877	483
3821	SC	Meishan	28	265371	265506	635
4500	SC	Meishan	28	94106	94106	129
2922	SC	Meishan	28	231569	221067	1066
2613	SC	Meishan	28	255885	264673	1223
2239	SC	Meishan	28	47812	48203	1187
3821	SC	Meishan	28	43229	45169	312
3055	SC	Meishan	28	61186	61091	333
2613	SC	Meishan	28	30200	28770	819
1512	SC	Meishan	28	76536	78140	610
2221	SC	Leshan	833	314094	339446	262
4412	SC	Leshan	833	118365	148369	666
610	SC	Leshan	833	50905	50905	492
610	SC	Leshan	833	43150	41660	151
610	SC	Leshan	833	27333	27313	609
610	SC	Leshan	833	35880	35880	403
610	SC	Leshan	833	63136	63136	681
610	SC	Leshan	833	67908	67908	472
610	SC	Leshan	833	65440	65440	208
4420	SC	Meishan	28	150306	150306	279
2435	SC	Meishan	28	122800	122600	145
3524	SC	Meishan	28	148087	141500	535
4500	SC	Meishan	28	59507	56560	106
4420	SC	Meishan	28	291879	291879	266
2613	SC	Meishan	28	37718	46280	142
4412	SC	Leshan	833	388006	465576	1065
3150	SC	Leshan	833	251368	233581	704
3150	SC	Leshan	833	165208	148486	562
4412	SC	Leshan	833	46071	42732	315
4420	SC	Leshan	833	152306	168589	255
3660	SC	Chengdu	28	129390	89400	1094
3541	SC	Yibin	831	50478	40304	647
2651	SC	Yibin	831	5655699	6313216	3094
2812	SC	Yibin	831	10272430	8445617	10092
4412	SC	Yibin	831	103718	103718	559
1512	SC	Yibin	831	770837	833273	907
4411	SC	Yibin	831	338250	364119	910
2319	SC	Yibin	831	21780	21780	64
4500	SC	Yibin	831	109151	107993	176
4610	SC	Yibin	831	106283	103294	586
2923	SC	Yibin	831	176300	176300	260
3620	SC	Yibin	831	36023	42263	495
3823	SC	Yibin	831	50596	47899	403
3031	SC	Yibin	831	188837	203694	837
3812	SC	Yibin	831	242790	252873	755
1462	SC	Yibin	831	33751	32384	296
1512	SC	Yibin	831	1027023	1020781	1791
3311	SC	Yibin	831	21017	21017	391
2614	SC	Yibin	831	112547	112547	314
2231	SC	Yibin	831	215660	215706	1159
1371	SC	Yibin	831	73155	74248	411
3521	SC	Yibin	831	408806	416861	1494
3482	SC	Yibin	831	103529	118029	293
2921	SC	Yibin	831	249107	253784	53
1530	SC	Yibin	831	1149775	1172825	3636
3311	SC	Yibin	831	2155446	2395102	1233
3482	SC	Yibin	831	910633	915561	584
3660	SC	Yibin	831	135167	141699	704
2319	SC	Yibin	831	92338	94441	490
2671	SC	Yibin	831	855729	859132	1716
1512	SC	Yibin	831	470385	489986	730
4420	SC	Yibin	831	36792	35548	213
4500	SC	Yibin	831	88300	34189	339
4610	SC	Yibin	831	53268	55854	317
1371	SC	Yibin	831	286951	296971	407
2611	SC	Yibin	831	210532	220719	541
2914	SC	Yibin	831	32258	35044	424
1512	SC	Yibin	831	586298	593943	970
1512	SC	Yibin	831	421532	439749	900
1512	SC	Yibin	831	151236	153639	552
1512	SC	Yibin	831	725869	746613	1075
3511	SC	Yibin	831	273528	284372	383
1512	SC	Yibin	831	217214	205700	87
4610	SC	Yibin	831	47618	62200	206
2231	SC	Yibin	831	250680	263880	345
1512	SC	Yibin	831	324605	318670	483
3414	SC	Yibin	831	730456	770139	717
3011	SC	Yibin	831	63281	63386	320
1512	SC	Yibin	831	509270	518480	331
4500	SC	Yibin	831	71711	73080	441
4420	SC	Yibin	831	330180	337030	239
1512	SC	Yibin	831	178302	188720	303
1310	SC	Yibin	831	74125	73212	240
2319	SC	Yibin	831	40183	41165	125
1530	SC	Yibin	831	291043	304108	399
2614	SC	Yibin	831	226332	226270	611
4412	SC	Yibin	831	655114	655114	262
610	SC	Yibin	831	206054	206054	837
610	SC	Yibin	831	141503	141503	122
610	SC	Yibin	831	156410	184132	1083
610	SC	Yibin	831	260325	230902	610
3011	SC	Yibin	831	21455	20050	556
3011	SC	Yibin	831	38206	36864	653
3012	SC	Yibin	831	25679	25839	365
2661	SC	Yibin	831	39774	27038	150
610	SC	Yibin	831	64347	86113	583
610	SC	Yibin	831	98886	98860	676
4420	SC	Yibin	831	261951	209125	296
610	SC	Yibin	831	125370	125370	319
610	SC	Yibin	831	105917	105917	66
610	SC	Yibin	831	162551		344
610	SC	Yibin	831	107320	107320	369
610	SC	Yibin	831	43238	43546	262
1512	SC	Yibin	831	23447		157
610	SC	Yibin	831	43705	74079	594
610	SC	Yibin	831	46250	65587	362
610	SC	Yibin	831	64610	64610	581
4420	SC	Yibin	831	292107	291860	136
3054	SC	Yibin	831	33840	33920	318
3130	SC	Yibin	831	70796	70796	221
2613	SC	Yibin	831	223033	223033	557
2923	SC	Nanchong	817	290315	269958	30
3823	SC	Nanchong	817	513228	505146	897
2740	SC	Nanchong	817	285187	283726	632
1741	SC	Nanchong	817	450668	443571	919
4420	SC	Nanchong	817	723182	723182	886
1712	SC	Nanchong	817	29022	30189	1998
2511	SC	Nanchong	817	499038	491179	326
2614	SC	Nanchong	817	65010	72460	19
4500	SC	Nanchong	817	274480	199974	522
3819	SC	Nanchong	817	204436	202025	676
1469	SC	Nanchong	817	165740	165740	86
610	SC	Guang an	826	197449	197449	563
610	SC	Guang an	826	149744	149744	506
3423	SC	Guang an	826	224212	224212	152
610	SC	Guang an	826	107680	107678	572
3089	SC	Guang an	826	129867	129867	149
4420	SC	Nanchong	817	144180	141440	46
4500	SC	Nanchong	817	129559	64593	388
4610	SC	Nanchong	817	106688	106688	404
1331	SC	Nanchong	817	527592	527665	326
4500	SC	Nanchong	817	475125	475188	296
3441	SC	Nanchong	817	416263	416320	81
2672	SC	Nanchong	817	175702	175724	55
3150	SC	Nanchong	817	426951	427008	276
3829	SC	Nanchong	817	208547	208572	252
4412	SC	Nanchong	817	422435	422491	26
4610	SC	Guang an	826	35429	35111	97
3660	SC	Guang an	826	44137	50328	261
4500	SC	Guang an	826	105719	100493	153
4420	SC	Nanchong	817	485414	485414	95
3650	SC	Nanchong	817	1352298	1353885	1274
4610	SC	Nanchong	817	33850	33850	307
3831	SC	Nanchong	817	26800	26800	14
2661	SC	Nanchong	817	850216	847568	262
3011	SC	Nanchong	817	50278	52251	577
3660	SC	Nanchong	817	512189	512189	832
4610	SC	Guang an	826	25713	27256	75
3011	SC	Guang an	826	532442	512772	2461
3130	SC	Guang an	826	297904	312866	860
2672	SC	Guang an	826	52632	53206	311
2619	SC	Guang an	826	32791	32791	83
1494	SC	Guang an	826	180520	180520	296
3011	SC	Guang an	826	431374	447065	915
1320	SC	Guang an	826	321816	318720	1011
610	SC	Guang an	826	181704	181704	472
2750	SC	Nanchong	817	663284	670958	285
1712	SC	Nanchong	817	269100	266239	514
4610	SC	Nanchong	817	68159	67991	201
2730	SC	Nanchong	817	273966	271627	539
4420	SC	Nanchong	817	224872	224872	713
4500	SC	Nanchong	817	110971	110539	122
4610	SC	Guang an	826	26271	21236	240
1353	SC	Guang an	826	480251	466397	569
4500	SC	Guang an	826	59815	59815	355
1331	SC	Nanchong	817	97852	98007	128
4610	SC	Nanchong	817	24211	31441	128
2672	SC	Nanchong	817	204260	208000	529
2672	SC	Nanchong	817	211197	211197	325
2672	SC	Nanchong	817	31560	32080	229
1741	SC	Nanchong	817	278645	263113	325
2672	SC	Nanchong	817	30627	30627	331
4610	SC	Nanchong	817	287236	287236	186
4412	SC	Nanchong	817	464618	464618	830
4500	SC	Nanchong	817	462699	453521	628
1519	SC	Nanchong	817	21700	28000	271
2437	SC	Nanchong	817	498724	499865	1415
2319	SC	Nanchong	817	209194	209194	388
1462	SC	Nanchong	817	439268	443096	837
3054	SC	Nanchong	817	23210	23210	533
610	SC	Dazhou	818	1894730	1561799	13098
2740	SC	Dazhou	818	285361	273129	1993
610	SC	Dazhou	818	363638	363638	1640
4500	SC	Dazhou	818	219199	197044	145
1513	SC	Dazhou	818	237500	135035	261
1462	SC	Dazhou	818	38666	54538	363
3140	SC	Dazhou	818	22027420	14432205	8535
2671	SC	Dazhou	818	138430	157332	385
4500	SC	Dazhou	818	54849	54849	210
610	SC	Dazhou	818	230088	230088	553
610	SC	Dazhou	818	37489	37489	347
610	SC	Dazhou	818	113950	113950	628
610	SC	Dazhou	818	312276	312276	876
4412	SC	Dazhou	818	43224	43224	119
610	SC	Dazhou	818	185216	185216	393
3011	SC	Dazhou	818	97120	97176	166
1320	SC	Dazhou	818	27055	74682	507
610	SC	Dazhou	818	25639	71468	1342
4610	SC	Dazhou	818	29995	29995	334
610	SC	Dazhou	818	72066	72066	897
4420	SC	Dazhou	818	284447	284447	247
4610	SC	Dazhou	818	44691	23166	308
610	SC	Dazhou	818	36798	36798	567
610	SC	Dazhou	818	284408	284408	504
610	SC	Dazhou	818	254914	254826	941
3511	SC	Dazhou	818	36002	36001	132
1440	SC	Dazhou	818	145131	197106	514
610	SC	Dazhou	818	26291	26291	192
610	SC	Dazhou	818	38126	38126	287
1351	SC	Dazhou	818	73925	73921	274
4412	SC	Dazhou	818	38729	38359	148
1353	SC	Dazhou	818	107474	107474	237
610	SC	Dazhou	818	32231	32231	392
3462	SC	Dazhou	818	25858	25929	453
1495	SC	Dazhou	818	60084	60084	244
610	SC	Dazhou	818	216834	196543	56
3031	SC	Dazhou	818	30395	30395	309
3422	SC	Dazhou	818	124088	118109	986
4610	SC	Dazhou	818	48028	46111	386
610	SC	Dazhou	818	130141	134940	903
2221	SC	Dazhou	818	128048	128048	180
4500	SC	Dazhou	818	87356	87581	177
3322	SC	Dazhou	818	113568	109898	493
610	SC	Dazhou	818	69188	73212	211
4412	SC	Dazhou	818	60572	60572	250
3011	SC	Dazhou	818	440006	553053	768
610	SC	Dazhou	818	99110	123450	481
4420	SC	Bazhong	827	197053	226947	331
3011	SC	Bazhong	827	109956	131070	381
4610	SC	Bazhong	827	24374	24374	110
610	SC	Bazhong	827	32885	33220	543
610	SC	Bazhong	827	40320	41019	126
1512	SC	Bazhong	827	166648	174538	471
1399	SC	Bazhong	827	410824	412522	268
4420	SC	Bazhong	827	356728	356728	346
3011	SC	Bazhong	827	323108	325298	775
810	SC	Bazhong	827	286272	293001	306
4610	SC	Bazhong	827	72823	44431	492
1351	SC	Bazhong	827	519887	507515	794
1493	SC	Bazhong	827	234904	240680	286
4420	SC	Bazhong	827	238832	200200	1003
4610	SC	Bazhong	827	46289	47412	520
2221	SC	Bazhong	827	135723	141073	656
1512	SC	Bazhong	827	3690250	3883500	787
2624	SC	Bazhong	827	114705	117360	245
3660	SC	Bazhong	827	312808	320829	269
1512	SC	Bazhong	827	4493976	4514866	1099
610	SC	Dazhou	818	183466	189075	485
4610	SC	Dazhou	818	342539	347756	574
3660	SC	Dazhou	818	400653	401836	965
4500	SC	Dazhou	818	337868	340250	1132
610	SC	Dazhou	818	190243	192170	787
2223	SC	Dazhou	818	177840	177840	769
610	SC	Dazhou	818	117169	117179	289
2740	SC	Dazhou	818	53770	60137	379
610	SC	Dazhou	818	127880	130678	1424
610	SC	Dazhou	818	361670	366279	1426
1512	SC	Dazhou	818	27432	29305	260
3831	SC	Dazhou	818	374710	380416	1322
3011	SC	Dazhou	818	560416	567440	889
610	SC	Dazhou	818	92515	92515	689
610	SC	Dazhou	818	252884	255439	82
610	SC	Dazhou	818	87570	92184	618
610	SC	Dazhou	818	82000	85992	382
610	SC	Dazhou	818	76926	80131	432
610	SC	Dazhou	818	70364	72589	669
610	SC	Dazhou	818	109497	114060	521
1524	SC	Dazhou	818	396395	402432	35
610	SC	Dazhou	818	102891	103930	369
4420	SC	Dazhou	818	493865	501386	1676
610	SC	Dazhou	818	74613	101507	190
4420	SC	Dazhou	818	510914	510914	324
3099	SC	Dazhou	818	139382	342865	414
2631	SC	Dazhou	818	221246	291279	434
3011	SC	Dazhou	818	172840	208528	755
1462	SC	Dazhou	818	222333	222333	537
610	SC	Dazhou	818	47420	47420	402
610	SC	Dazhou	818	146720	146720	360
3831	SC	Dazhou	818	98535	98535	380
610	SC	Dazhou	818	214148	214148	751
2631	SC	Dazhou	818	158997	158997	391
2631	SC	Dazhou	818	184730	184730	750
610	SC	Guang an	826	23743	24398	387
610	SC	Guang an	826	53390	53390	503
2671	SC	Ya an	835	308640	223449	63
1530	SC	Ya an	835	109345	112728	167
4420	SC	Ya an	835	1490140	1490140	1146
4412	SC	Ya an	835	788311	788310	218
3532	SC	Ya an	835	50606	52024	443
3031	SC	Ya an	835	34155	44662	356
3660	SC	Ya an	835	88487	92614	706
3031	SC	Ya an	835	50332	48363	145
1530	SC	Ya an	835	50119	62800	335
1530	SC	Ya an	835	105661	117498	190
1530	SC	Ya an	835	78261	64272	296
2221	SC	Ya an	835	24123	26207	258
4420	SC	Ya an	835	335271	335271	513
1530	SC	Ya an	835	146965	143148	139
610	SC	Ya an	835	38977	38977	299
610	SC	Ya an	835	20983	18711	141
610	SC	Ya an	835	47050	52068	821
1530	SC	Ya an	835	27068	28150	963
610	SC	Ya an	835	51072	51072	640
610	SC	Ya an	835	26857	27801	246
610	SC	Ya an	835	31312	31312	547
3033	SC	Ya an	835	44995	47292	116
610	SC	Ya an	835	21411	21559	523
610	SC	Ya an	835	27483	28085	273
610	SC	Ya an	835	21019	21019	365
1353	SC	Ya an	835	21500	21500	423
4420	SC	Ya an	835	265603	265400	311
1495	SC	Ya an	835	270938	279328	488
4420	SC	Ya an	835	649204	687680	625
4420	SC	Ya an	835	313052	290110	51
3150	SC	Ya an	835	43638	40297	218
1810	SC	Chengdu	28	33183	29151	1392
2221	SC	Ya an	835	34950	35900	405
4420	SC	Ya an	835	185541	185473	68
4420	SC	Ya an	835	132988	178377	41
3033	SC	Ya an	835	42994	56116	327
1012	SC	Ya an	835	54205	65178	472
1012	SC	Ya an	835	83230	123169	554
1012	SC	Ya an	835	39215	78946	376
1012	SC	Ya an	835	85980	133801	490
3150	SC	Aba Tibetan and Qiang Autonomous Prefecture	837	102481	97161	615
4412	SC	Aba Tibetan and Qiang Autonomous Prefecture	837	243069	313316	476
2740	SC	Aba Tibetan and Qiang Autonomous Prefecture	837	118193	219945	422
4420	SC	Aba Tibetan and Qiang Autonomous Prefecture	28	771161	779297	935
4412	SC	Aba Tibetan and Qiang Autonomous Prefecture	28	317460	315545	379
4412	SC	Aba Tibetan and Qiang Autonomous Prefecture	837	24813	24813	179
4412	SC	Aba Tibetan and Qiang Autonomous Prefecture	28	23597	23597	77
4420	SC	Aba Tibetan and Qiang Autonomous Prefecture	837	55576	46260	397
1351	SC	Aba Tibetan and Qiang Autonomous Prefecture	837	43771	116235	193
1351	SC	Aba Tibetan and Qiang Autonomous Prefecture	837	29324	38000	437
2740	SC	Ganzi Tibetan Autonomous Prefecture	836	829433	681000	406
4412	SC	Ganzi Tibetan Autonomous Prefecture	836	421939	414363	153
3221	SC	Ganzi Tibetan Autonomous Prefecture	836	21058	23569	339
4420	SC	Ganzi Tibetan Autonomous Prefecture	836	34466	31617	327
4412	SC	Liangshan Yi Autonomous Prefecture	834	652727	645430	1202
3150	SC	Liangshan Yi Autonomous Prefecture	834	38352	48550	533
810	SC	Liangshan Yi Autonomous Prefecture	834	1235806	1772412	2072
1499	SC	Liangshan Yi Autonomous Prefecture	834	40135	43120	179
2740	SC	Liangshan Yi Autonomous Prefecture	834	41562	49410	354
2921	SC	Liangshan Yi Autonomous Prefecture	834	51431	51431	325
4610	SC	Liangshan Yi Autonomous Prefecture	834	72235	72056	714
1320	SC	Liangshan Yi Autonomous Prefecture	834	183159	189195	412
4412	SC	Liangshan Yi Autonomous Prefecture	834	125722	122974	589
810	SC	Liangshan Yi Autonomous Prefecture	834	5216178	5274413	197
810	SC	Liangshan Yi Autonomous Prefecture	834	213500	213500	249
4412	SC	Liangshan Yi Autonomous Prefecture	834	118404	118404	180
3150	SC	Liangshan Yi Autonomous Prefecture	834	188793	193605	420
3329	SC	Liangshan Yi Autonomous Prefecture	834	38105	43823	204
911	SC	Liangshan Yi Autonomous Prefecture	834	143119	143119	389
911	SC	Liangshan Yi Autonomous Prefecture	834	288933	295016	575
610	SC	Liangshan Yi Autonomous Prefecture	834	177552	163559	1703
912	SC	Liangshan Yi Autonomous Prefecture	834	203398	197235	1491
610	SC	Liangshan Yi Autonomous Prefecture	834	56638	56638	998
810	SC	Liangshan Yi Autonomous Prefecture	834	64926	65000	398
912	SC	Liangshan Yi Autonomous Prefecture	834	178627	184989	488
810	SC	Liangshan Yi Autonomous Prefecture	834	50002	50001	261
810	SC	Liangshan Yi Autonomous Prefecture	834	40163	40178	620
911	SC	Liangshan Yi Autonomous Prefecture	834	338955	345122	504
911	SC	Liangshan Yi Autonomous Prefecture	834	127086	127554	574
810	SC	Liangshan Yi Autonomous Prefecture	834	84354	84542	520
911	SC	Liangshan Yi Autonomous Prefecture	834	25097	25097	255
4412	SC	Liangshan Yi Autonomous Prefecture	834	810185	810185	474
2622	SC	Liangshan Yi Autonomous Prefecture	834	30204	30204	416
4412	SC	Liangshan Yi Autonomous Prefecture	834	163387	162799	238
1741	SC	Liangshan Yi Autonomous Prefecture	834	335458	357322	375
1741	SC	Liangshan Yi Autonomous Prefecture	834	714191	490109	157
1741	SC	Liangshan Yi Autonomous Prefecture	834	202854	274410	276
1741	SC	Liangshan Yi Autonomous Prefecture	834	179853	186314	52
2740	SC	Liangshan Yi Autonomous Prefecture	834	67999	120070	326
4412	SC	Liangshan Yi Autonomous Prefecture	834	34058	34058	360
4412	SC	Liangshan Yi Autonomous Prefecture	834	96266	96266	305
3011	SC	Liangshan Yi Autonomous Prefecture	834	31865	31354	173
4412	SC	Liangshan Yi Autonomous Prefecture	834	222440	222440	545
3150	SC	Liangshan Yi Autonomous Prefecture	834	58228	58926	697
4412	SC	Liangshan Yi Autonomous Prefecture	834	260941	260941	742
3011	SC	Liangshan Yi Autonomous Prefecture	834	45412	46492	200
3099	SC	Liangshan Yi Autonomous Prefecture	834	34061	36830	390
4412	SC	Liangshan Yi Autonomous Prefecture	834	281799	280384	602
2671	SC	Liangshan Yi Autonomous Prefecture	834	45887	45000	214
4412	SC	Liangshan Yi Autonomous Prefecture	834	37984	48300	151
4412	SC	Liangshan Yi Autonomous Prefecture	834	116672	116672	255
2622	SC	Deyang	838	41036	35378	406
3823	SC	Deyang	838	64074	64242	106
2926	SC	Deyang	838	397820	400000	670
3872	SC	Deyang	838	46604	44496	233
3360	SC	Deyang	838	44300	44300	215
3089	SC	Deyang	838	31254	57913	161
2672	SC	Deyang	838	175472	182650	459
3823	SC	Deyang	838	305990	336548	723
3140	SC	Deyang	838	802210	755836	721
1310	SC	Deyang	838	49247	49638	335
2631	SC	Deyang	838	175290	181573	349
3429	SC	Deyang	838	39412	42684	241
3714	SC	Deyang	838	75189	64383	122
3429	SC	Deyang	838	139515	149291	152
3545	SC	Deyang	838	310322	310322	499
2231	SC	Deyang	838	291624	292026	243
3412	SC	Deyang	838	334806	351623	108
3515	SC	Deyang	838	57778	57778	43
2221	SC	Deyang	838	130265	130265	253
2730	SC	Deyang	838	40844	46154	311
2921	SC	Deyang	838	117905	119709	167
3443	SC	Deyang	838	92200	92852	421
3561	SC	Deyang	838	318292	327538	374
2319	SC	Deyang	838	65036	66012	181
2659	SC	Deyang	838	70938	71653	257
3130	SC	Deyang	838	282640	282640	715
2619	SC	Deyang	838	314460	317500	195
2624	SC	Deyang	838	137895	141118	514
2740	SC	Deyang	838	163721	167142	893
1320	SC	Deyang	838	106269	105950	192
1512	SC	Deyang	838	115925	120012	185
4412	SC	Mianyang	816	30955	30261	459
3511	SC	Mianyang	816	483127	651315	1907
2923	SC	Mianyang	816	118915	118915	186
3130	SC	Mianyang	816	234221	240877	737
3463	SC	Mianyang	816	24535	47300	298
3140	SC	Mianyang	816	128305	125305	147
3140	SC	Mianyang	816	94693	92731	555
1512	SC	Mianyang	816	567939	589075	251
1495	SC	Mianyang	816	85123	85700	346
3011	SC	Mianyang	816	158777	177040	652
3391	SC	Mianyang	816	35426	35426	90
3140	SC	Mianyang	816	56239	57387	467
3140	SC	Mianyang	816	173979	177530	795
3089	SC	Mianyang	816	25786	25785	244
1011	SC	Mianyang	816	34580	34580	380
3140	SC	Mianyang	816	75482	75749	232
3140	SC	Mianyang	816	7959645	9121876	10402
4412	SC	Mianyang	816	20882	20882	317
3340	SC	Chengdu	28	55176	60315	170
1530	SC	Chengdu	28	47099	130721	166
2730	SC	Chengdu	28	188166	188166	185
3832	SC	Chengdu	28	154880	168735	329
2612	SC	Chengdu	28	46539	83320	454
2632	SC	Chengdu	28	50678	51256	154
4500	SC	Chengdu	28	88883	68418	161
2922	SC	Chengdu	28	29430	27100	98
4420	SC	Chengdu	28	196903	196784	222
2730	SC	Chengdu	28	35245	35245	338
1522	SC	Chengdu	28	26868	69786	474
2110	SC	Chengdu	28	37707	28409	565
2923	SC	Chengdu	28	50677	44744	437
2682	SC	Leshan	833	54520	162193	329
3464	SC	Meishan	28	614411	595752	1896
4420	SC	Nanchong	817	142295	142295	300
4500	SC	Nanchong	817	118451	114821	441
4412	SC	Guang an	817	240333	238907	458
4411	SC	Guang an	826	3173164	3170481	1285
3971	SC	Mianyang	816	41257	44187	370
2631	SC	Chengdu	28	124800	100524	352
3940	SC	Chengdu	28	125265	75660	132
2661	SC	Chengdu	28	56360	62100	75
4500	SC	Chengdu	28	247742	248458	579
2662	SC	Zigong	813	165623	139000	650
2651	SC	Zigong	813	1816078	2259818	56
4610	SC	Deyang	838	62346	62346	541
4500	SC	Deyang	838	298003	298003	367
4500	SC	Deyang	838	178898	178898	303
4610	SC	Deyang	838	22737	22737	417
1372	SC	Suining	825	131593	134785	290
4610	SC	Ziyang	28	40348	42367	19
4420	SC	Neijiang	832	177742	103922	851
4610	SC	Meishan	28	61665	61243	350
4500	SC	Yibin	831	57487	55555	267
4500	SC	Dazhou	818	31034	34666	454
3484	SC	Chengdu	28	53812	57087	141
3352	SC	Chengdu	28	26727		10
2923	SC	Chengdu	28	47894	39200	104
1810	SC	Guang an	826	47735	57792	358
3311	SC	Deyang	838	164015	166274	20
610	SC	Yibin	831	100998	100998	262
1421	SC	Ziyang	28	21997	23119	28
2011	SC	Guangyuan	839	66068	66308	93
1392	SC	Guangyuan	839	133058	143583	204
3831	SC	Mianyang	816	380437	380437	145
3333	SC	Luzhou	830	26760	26760	141
2613	SC	Leshan	833	29154	29154	100
3752	SC	Guang an	826	52300	23586	0
1019	SC	Zigong	813	28915	42333	82
2924	SC	Luzhou	830	21936	22055	310
2661	SC	Yibin	831	30529	32568	342
1922	SC	Zigong	813	37365	59251	24
1391	SC	Guangyuan	839	61742	61742	259
2619	SC	Liangshan Yi Autonomous Prefecture	834	240333	218554	21
1351	SC	Suining	825	23330	23330	165
2921	SC	Deyang	838	98762	91141	353
3031	SC	Guang an	826	72145	73312	353
4220	SC	Yibin	831	21586	21586	358
3399	SC	Leshan	833	20694	2087	297
2922	SC	Bazhong	827	99691	102768	86
3971	SC	Guang an	826	265001	265001	39
3073	SC	Luzhou	830	23508	23508	60
3073	SC	Nanchong	817	29337	30181	205
2922	SC	Nanchong	817	25300	26500	264
2669	SC	Luzhou	830	24700	25301	224
2921	SC	Guangyuan	839	33562	33974	337
1810	SC	Zigong	813	54418	55406	318
2661	SC	Neijiang	832	316516	316516	282
1371	SC	Yibin	831	29855	39867	197
1512	SC	Yibin	831	21751	22580	309
1783	SC	Nanchong	817	86227	87755	167
3332	SC	Guang an	826	48817	49965	52
3512	SC	Deyang	838	32350	32350	358
1752	SC	Meishan	28	21000	23300	374
1512	SC	Luzhou	830	215746	217926	57
3515	SC	Ziyang	28	80763	84500	249
1810	SC	Zigong	813	55065	55065	364
3311	SC	Chengdu	28	21739	21771	360
3140	SC	Chengdu	28	586255	565778	30
1469	SC	Chengdu	28	31224		293
3381	SC	Chengdu	28	27998	29094	97
610	SC	Yibin	831	125257	125257	50
2034	SC	Guangyuan	839	38540	38418	294
2922	SC	Guangyuan	839	34732	36588	332
1523	SC	Ziyang	28	34867	34867	172
1512	SC	Luzhou	830	23781	29464	152
1771	SC	Deyang	838	28275	29076	30
2624	SC	Deyang	838	57292	58368	221
3021	SC	Mianyang	816	22863	34900	92
3089	SC	Meishan	28	63674	63680	338
3021	SC	Liangshan Yi Autonomous Prefecture	834	68449	82705	52
3033	SC	Deyang	838	22960	22960	114
2624	SC	Deyang	838	35181	32577	293
3660	SC	Guang an	826	20778	23259	220
3831	SC	Nanchong	817	50185	50171	82
1512	SC	Yibin	831	25000	25000	351
3861	SC	Luzhou	830	119289	119289	114
1512	SC	Luzhou	830	30489	30502	120
1353	SC	Bazhong	827	23100	22280	112
3033	SC	Deyang	838	46542	46671	0
3333	SC	Yibin	831	60539	64350	53
3879	SC	Meishan	28	30269	30269	224
3824	SC	Mianyang	816	120656	132096	367
1353	SC	Zigong	813	42957	43545	23
3660	SC	Nanchong	817	38342	38349	268
1353	SC	Chengdu	28	22370	24835	329
2625	SC	Chengdu	28	147125	146280	215
2012	SC	Deyang	838	59688	61271	337
1530	SC	Guangyuan	839	52558	58494	211
610	SC	Panzhihua	812	84236	84236	213
1372	SC	Ziyang	28	34900	34900	365
2029	SC	Mianyang	816	133675	134620	84
1810	SC	Guang an	826	366970	366970	401
3312	SC	Suining	825	95012	100011	380
3512	SC	Deyang	838	28189	44889	45
3021	SC	Mianyang	816	96175	96175	29
1353	SC	Deyang	838	120336	122270	182
3432	SC	Neijiang	832	179107	179435	286
3484	SC	Deyang	838	62707	62707	307
3032	SC	Yibin	831	285151	370982	8
3031	SC	Mianyang	816	29966	39785	0
2231	SC	Guangyuan	839	341223	343217	167
1820	SC	Ziyang	28	142826	142826	646
2641	SC	Meishan	28	223360	223360	451
3140	SC	Nanchong	817	378079	378079	213
3022	SC	Nanchong	817	88896	115989	257
2031	SC	Mianyang	816	99900	99900	194
3021	SC	Nanchong	817	724293	704293	407
4190	SC	Guangyuan	839	67904	64594	287
2663	SC	Mianyang	816	99627	103973	105
2710	SC	Guang an	826	544395	539577	461
1810	SC	Guangyuan	839	262511	262944	523
2651	SC	Deyang	838	72856	78059	254
3150	SC	Dazhou	818	134329	138484	247
4414	SC	Liangshan Yi Autonomous Prefecture	834	39416	39415	116
610	SC	Dazhou	818	24551	24551	69
1512	SC	Luzhou	830	44616	46471	277
3599	SC	Ziyang	28	74705	92180	330
1353	SC	Suining	825	103133	102700	266
3511	SC	Guang an	826	157475	170914	82
1711	SC	Ya an	835	78521	83792	73
1820	SC	Guang an	826	138580	137097	403
2319	SC	Luzhou	830	23797	26794	366
3513	SC	Dazhou	818	354750	354750	354
3660	SC	Deyang	838	54590	56300	297
3032	SC	Meishan	28	189371	194782	545
3031	SC	Leshan	833	57980	58237	260
1530	SC	Guangyuan	839	26926	25618	248
3021	SC	Ya an	835	69417	69417	498
3484	SC	Leshan	833	236128	276544	805
1372	SC	Deyang	838	56210	62400	97
3032	SC	Meishan	28	182415	192635	671
3311	SC	Liangshan Yi Autonomous Prefecture	834	29478	61297	285
1019	SC	Panzhihua	812	113645	112922	247
1399	SC	Bazhong	827	200957	241010	180
3951	SC	Guangyuan	839	3323928	3417518	605
3311	SC	Luzhou	830	26229	26668	67
3332	SC	Guang an	826	53966	54960	78
610	SC	Guangyuan	839	22819	22819	363
3054	SC	Nanchong	817	573999	573999	177
3130	SC	Panzhihua	812	76693	95730	194
3055	SC	Luzhou	830	88108	88806	467
3051	SC	Ya an	835	88633	84039	368
1952	SC	Guang an	826	32001	33219	205
3130	SC	Meishan	28	354099	355099	453
3389	SC	Leshan	833	132156	132124	260
3021	SC	Mianyang	816	24119	23531	187
3032	SC	Guang an	826	187438	187438	281
1530	SC	Ya an	835	23645	24663	242
1391	SC	Zigong	813	35121	35190	101
3099	SC	Leshan	833	66625	66625	332
3021	SC	Yibin	831	37026	37017	332
3323	SC	Ziyang	28	139004	139854	512
1722	SC	Liangshan Yi Autonomous Prefecture	834	64520	64500	278
610	SC	Neijiang	832	209800	210000	203
3389	SC	Leshan	833	205848	211203	215
3033	SC	Ya an	835	21382	22786	394
1711	SC	Ziyang	28	72880	72880	129
2033	SC	Meishan	28	44746	48982	244
1771	SC	Deyang	838	105038	119365	217
4210	SC	Panzhihua	812	1488059	1487183	321
1310	SC	Guangyuan	839	99400	109913	117
810	SC	Liangshan Yi Autonomous Prefecture	834	281656	293210	92
2929	SC	Deyang	838	37846	38817	197
1391	SC	Deyang	838	21375	21794	216
2822	SC	Meishan	28	258539	261161	451
1741	SC	Liangshan Yi Autonomous Prefecture	834	75063	75107	241
3099	SC	Mianyang	816	46747	48190	98
610	SC	Zigong	813	90184	90184	388
2619	SC	Yibin	831	447852	450034	400
3041	SC	Chengdu	28	227124	226398	342
2110	SC	Chengdu	28	76239	76239	251
1771	SC	Chengdu	28	22159	23539	198
2021	SC	Chengdu	28	238442	238442	722
3054	SC	Chengdu	28	55309	39908	693
2645	SC	Chengdu	28	152087	141483	278
2110	SC	Chengdu	28	167268	167268	1072
3660	SC	Chengdu	28	82045	82386	207
4011	SC	Chengdu	28	44133	44743	375
3311	SC	Chengdu	28	43450	43450	441
3660	SC	Chengdu	28	206029	234559	220
2924	SC	Chengdu	28	45256	45256	125
1392	SC	Chengdu	28	37012	38049	720
2319	SC	Chengdu	28	20673		143
3452	SC	Chengdu	28	126525	132256	496
2110	SC	Chengdu	28	31000	31000	122
3312	SC	Chengdu	28	73420	87412	137
3031	SC	Suining	825	113562	159898	168
3039	SC	Zigong	813	129792	91456	249
3971	SC	Leshan	833	75308	77397	584
2662	SC	Deyang	838	30250	25395	370
1530	SC	Bazhong	827	61792	61678	158
3512	SC	Deyang	838	184888	179650	305
1399	SC	Yibin	831	43564	45517	156
1019	SC	Zigong	813	24033	24078	136
1512	SC	Luzhou	830	731529	716529	632
3140	SC	Mianyang	816	134857	138922	97
810	SC	Panzhihua	812	1122789	1122799	676
3554	SC	Mianyang	816	29103	29103	112
3039	SC	Meishan	28	143100	151050	475
1431	SC	Yibin	831	73209	75948	330
1399	SC	Bazhong	827	98564	100727	309
3660	SC	Nanchong	817	36973	36977	58
3312	SC	Suining	825	117052	119974	20
2021	SC	Meishan	28	38351	37741	386
3021	SC	Zigong	813	316931	316931	117
3323	SC	Nanchong	817	39943	39951	401
3312	SC	Suining	825	158320	161956	233
3130	SC	Guangyuan	839	245326	245326	25
4420	SC	Aba Tibetan and Qiang Autonomous Prefecture	28	1816669	1759636	12
3969	SC	Suining	825	63655	63655	420
610	SC	Yibin	831	52500	52500	339
3829	SC	Mianyang	816	55861	62850	168
1512	SC	Luzhou	830	965984	965984	177
3971	SC	Suining	825	39251	56746	151
1910	SC	Meishan	28	70126	71557	294
1512	SC	Yibin	831	102536	105989	56
1012	SC	Ya an	835	32465	39882	113
1742	SC	Yibin	831	22500	21136	380
1810	SC	Bazhong	827	114350	219110	470
3660	SC	Nanchong	817	366240	366240	196
3961	SC	Suining	825	220056	220646	270
1512	SC	Luzhou	830	24300	25178	373
1353	SC	Nanchong	817	226830	226830	203
3861	SC	Guangyuan	839	144477	145165	351
3055	SC	Luzhou	830	57523	66881	70
3029	SC	Ziyang	28	57298	57264	71
1512	SC	Leshan	833	38621	55001	473
1810	SC	Luzhou	830	32464	32464	88
3971	SC	Suining	825	62142	62142	269
3312	SC	Deyang	838	58500	60000	464
3021	SC	Guangyuan	839	39647	39647	266
3024	SC	Guangyuan	839	70702	71595	391
3024	SC	Deyang	838	246085	231316	392
2730	SC	Bazhong	827	114447	120471	243
2231	SC	Deyang	838	41370	41501	455
3483	SC	Neijiang	832	66123	66334	17
3752	SC	Guang an	826	186020	186020	262
3660	SC	Guang an	826	98051	98286	266
3660	SC	Suining	825	139788	142785	340
2110	SC	Luzhou	830	53145	53145	237
2110	SC	Meishan	28	291231	299603	585
2110	SC	Meishan	28	36386	36386	352
2110	SC	Meishan	28	31433	33811	265
4500	SC	Neijiang	832	170244	170244	262
1353	SC	Deyang	838	96303	96765	312
3660	SC	Nanchong	817	265887	294791	760
3039	SC	Meishan	28	56624	5662	145
610	SC	Neijiang	832	72300	72300	651
610	SC	Yibin	831	34732	33221	425
2110	SC	Luzhou	830	31734	31734	334
3572	SC	Guang an	826	238240	244620	365
3029	SC	Meishan	28	63849	62100	158
1741	SC	Nanchong	817	85543	76582	48
3055	SC	Neijiang	832	304037	315727	551
3971	SC	Suining	825	100220	106000	117
3660	SC	Guang an	826	57637	57637	270
3311	SC	Deyang	838	56920	57156	192
1399	SC	Guangyuan	839	113206	124326	332
2511	SC	Luzhou	830	506909	505585	151
3971	SC	Deyang	838	39912	40576	253
1020	SC	Luzhou	830	61452	61452	205
3041	SC	Mianyang	816	21930	131003	160
3022	SC	Neijiang	832	352090	352090	434
3021	SC	Panzhihua	812	464572	464572	288
3871	SC	Mianyang	816	49618	62061	347
3032	SC	Meishan	28	71879	118781	385
1019	SC	Suining	825	218868	220519	404
912	SC	Liangshan Yi Autonomous Prefecture	834	158685	158685	202
2110	SC	Deyang	838	21863	21863	338
3311	SC	Liangshan Yi Autonomous Prefecture	834	92883	92883	440
1731	SC	Guang an	826	336930	336930	299
1512	SC	Yibin	831	79374	79839	269
1371	SC	Yibin	831	98284	101646	387
3413	SC	Deyang	838	37611	62781	247
2924	SC	Bazhong	827	113883	131889	223
4420	SC	Dazhou	818	434970	438386	1458
610	SC	Leshan	833	36426	36426	63
3021	SC	Yibin	831	56714	61525	80
610	SC	Ziyang	28	31177	31136	452
1431	SC	Deyang	838	65106	66450	237
3425	SC	Suining	825	28140	28140	313
1320	SC	Yibin	831	29552	29552	51
1711	SC	Leshan	833	256852	238960	292
1951	SC	Deyang	838	111643	114602	855
610	SC	Yibin	831	53869	58887	136
2011	SC	Yibin	831	24357	33896	107
3841	SC	Mianyang	816	32814	40825	98
1713	SC	Luzhou	830	31473	31473	406
3650	SC	Panzhihua	812	23680	23680	186
2231	SC	Meishan	28	67339	67346	398
3971	SC	Nanchong	817	31000	31600	333
2922	SC	Guang an	826	147702	147702	117
3032	SC	Neijiang	832	303960	307520	690
3353	SC	Luzhou	830	21384	21384	198
1810	SC	Chengdu	28	71775	71775	22
3360	SC	Chengdu	28	656340	671463	295
3431	SC	Chengdu	28	22758	23130	122
2625	SC	Chengdu	28	100050	107450	275
2110	SC	Chengdu	28	252628	252628	223
3531	SC	Chengdu	28	27799	26003	226
3311	SC	Chengdu	28	155182	155182	96
3660	SC	Chengdu	28	274290	256990	142
3311	SC	Chengdu	28	209713	209562	104
3039	SC	Chengdu	28	33000	63000	413
3311	SC	Chengdu	28	166935	166721	162
1419	SC	Chengdu	28	55000	55742	330
3054	SC	Chengdu	28	248879	282890	394
2922	SC	Chengdu	28	50731	47595	361
3150	SC	Chengdu	28	21326	21471	49
3660	SC	Chengdu	28	105161	105162	252
1411	SC	Chengdu	28	38458	48257	194
2319	SC	Chengdu	28	41136	56040	171
1512	SC	Luzhou	830	25567	26513	267
610	SC	Leshan	833	41150	41150	288
1820	SC	Guang an	826	96000	105383	296
2110	SC	Guangyuan	839	99509	99509	510
2922	SC	Guangyuan	839	81007	81007	334
2661	SC	Nanchong	817	176519	176760	82
3990	SC	Deyang	838	141330	143919	183
3311	SC	Deyang	838	223510	223510	134
3969	SC	Mianyang	816	70596	70596	293
3031	SC	Deyang	838	180850	192450	461
3359	SC	Deyang	838	32799	32799	304
1310	SC	Yibin	831	37401	37401	397
3829	SC	Zigong	813	43240	43240	270
3140	SC	Deyang	838	231989	231989	201
2730	SC	Nanchong	817	71312	76525	12
1761	SC	Guang an	826	283979	283979	259
2926	SC	Suining	825	23864	23864	313
810	SC	Liangshan Yi Autonomous Prefecture	834	226181	214676	1155
1954	SC	Dazhou	818	110229	110229	251
4220	SC	Ziyang	28	55254	55254	398
2651	SC	Meishan	28	46440	46468	260
1711	SC	Ziyang	28	129920	129920	234
3039	SC	Meishan	28	297840	297840	125
2760	SC	Guang an	826	208521	209661	466
3660	SC	Panzhihua	812	376145	376145	159
1469	SC	Luzhou	830	135273	133358	66
2223	SC	Luzhou	830	72866	72866	109
3055	SC	Guang an	826	554707	554707	105
3021	SC	Luzhou	830	29037	28660	383
2110	SC	Luzhou	830	33035	33035	380
3039	SC	Dazhou	818	132087	132087	20
1353	SC	Neijiang	832	95973	97435	375
1712	SC	Suining	825	136122	138900	30
1019	SC	Luzhou	830	60229	60229	386
1820	SC	Ziyang	28	394500	394500	149
2672	SC	Ziyang	28	34200	44500	251
3340	SC	Zigong	813	40459	41282	375
3425	SC	Neijiang	832	46910	46920	73
2021	SC	Zigong	813	61475	61475	112
3022	SC	Suining	825	41710	41710	288
3021	SC	Bazhong	827	140833	140833	340
3089	SC	Meishan	28	61029	61029	500
1530	SC	Bazhong	827	53984	54898	238
2923	SC	Guang an	826	124407	139112	450
3525	SC	Suining	825	119594	121118	267
3823	SC	Guangyuan	839	245958	204145	137
3021	SC	Ziyang	28	53560	53560	39
3389	SC	Leshan	833	183871	183871	442
3591	SC	Deyang	838	22120	22150	387
3021	SC	Guangyuan	839	317400	321820	157
3333	SC	Luzhou	830	20718	22959	232
3963	SC	Suining	825	177861	179792	200
3055	SC	Neijiang	832	276832	277639	98
2641	SC	Deyang	838	57572	64512	368
2641	SC	Deyang	838	58281	65177	293
3049	SC	Guang an	826	264671	242831	345
1810	SC	Nanchong	817	197000	197000	163
610	SC	Dazhou	818	129924	129924	337
1371	SC	Guangyuan	839	209270	210118	254
3389	SC	Leshan	833	51223	51223	168
1512	SC	Luzhou	830	22187	22187	398
3311	SC	Mianyang	816	23397	24295	426
3033	SC	Dazhou	818	57332	57332	504
2661	SC	Suining	825	123941	126904	167
2110	SC	Guangyuan	839	26229	26767	386
3011	SC	Suining	825	193778	232023	499
3660	SC	Zigong	813	120596	122709	331
3039	SC	Nanchong	817	22338	24118	229
3543	SC	Suining	825	37843	33960	175
1011	SC	Dazhou	818	122710	122710	328
1512	SC	Luzhou	830	23500	23500	444
3872	SC	Nanchong	817	36666	5789	329
1495	SC	Neijiang	832	23800	26800	191
3021	SC	Ziyang	28	245263	254453	137
3824	SC	Mianyang	816	22219	22516	88
1469	SC	Chengdu	28	74515	78384	360
3311	SC	Chengdu	28	22733	21641	237
3660	SC	Chengdu	28	24339	24859	48
3311	SC	Chengdu	28	51546	64265	135
3321	SC	Chengdu	28	26805	27000	509
2110	SC	Chengdu	28	230438	230438	1082
2319	SC	Chengdu	28	51049		177
3059	SC	Chengdu	28	158542	158542	470
1820	SC	Chengdu	28	25562	27000	165
3035	SC	Chengdu	28	39232	124918	217
2032	SC	Chengdu	28	27812	27906	230
1499	SC	Chengdu	28	82591	83452	79
2641	SC	Chengdu	28	44925	26230	22
4210	SC	Chengdu	816	184129	189998	553
2730	SC	Chengdu	28	126807	119902	390
3351	SC	Chengdu	28	276055	285974	1035
3054	SC	Chengdu	28	25020	75203	373
1952	SC	Chengdu	28	135248	88832	150
1320	SC	Chengdu	28	273827	282520	124
3034	SC	Chengdu	28	32275	125506	127
3831	SC	Chengdu	28	52260	40425	68
3591	SC	Meishan	28	97147	104303	378
2110	SC	Chengdu	28	168804	168804	1067
1469	SC	Chengdu	28	24683	26527	30
2319	SC	Luzhou	830	21414	21414	95
2921	SC	Deyang	838	58717	59780	242
2927	SC	Nanchong	817	144687	157244	325
1351	SC	Yibin	831	300576	300834	116
3312	SC	Suining	825	141241	149117	94
610	SC	Dazhou	818	301242	307459	402
2730	SC	Deyang	838	95276	99062	60
3811	SC	Ziyang	28	25921	26199	305
3031	SC	Zigong	813	141108	142138	379
3332	SC	Deyang	838	30554	44873	268
3484	SC	Deyang	838	84933	85529	407
1310	SC	Mianyang	816	39825	48911	137
3011	SC	Liangshan Yi Autonomous Prefecture	834	72416	72430	123
3511	SC	Mianyang	816	31804	31530	307
2662	SC	Guang an	826	164471	149519	125
1499	SC	Leshan	28	95151	102430	104
1011	SC	Yibin	831	21000	21000	72
3059	SC	Zigong	813	42582	43568	287
2624	SC	Deyang	838	75734	77942	185
3534	SC	Deyang	838	26187	26187	341
3534	SC	Meishan	28	58224	60388	121
3012	SC	Deyang	838	201610	201605	42
3021	SC	Mianyang	816	35097	39460	514
2221	SC	Leshan	833	34464	35000	69
1512	SC	Yibin	831	74460	75870	375
2190	SC	Deyang	838	189320	189309	355
2929	SC	Luzhou	830	30362	31040	247
2922	SC	Deyang	838	24031	24983	425
3525	SC	Deyang	838	142862	152814	352
3312	SC	Deyang	838	300256	301802	508
1952	SC	Guang an	826	251009	251009	597
1711	SC	Suining	825	252655	254675	234
1399	SC	Guang an	826	70183	88580	115
2034	SC	Guangyuan	839	38362	38362	122
2032	SC	Luzhou	830	54954	54954	350
3660	SC	Mianyang	816	27097	32208	109
3021	SC	Guangyuan	839	74886	74894	85
2651	SC	Neijiang	832	105323	105438	137
3055	SC	Neijiang	832	189920	190377	646
2926	SC	Luzhou	830	24783	24862	184
610	SC	Luzhou	830	107672	107672	70
1469	SC	Neijiang	832	44149	45330	193
3482	SC	Guang an	826	57825	228453	69
3140	SC	Deyang	838	152379	197503	287
610	SC	Dazhou	818	134125	134665	659
1513	SC	Ziyang	28	879076	879076	305
3660	SC	Deyang	838	58150	60150	51
3140	SC	Guang an	826	477090	477090	537
2231	SC	Luzhou	830	79955	92103	350
3990	SC	Deyang	838	290460	290460	158
610	SC	Luzhou	830	45162	45162	256
2319	SC	Nanchong	817	216330	216330	572
610	SC	Luzhou	830	39982	39982	453
1712	SC	Leshan	833	31646	31646	163
2926	SC	Luzhou	830	52083	52074	74
4500	SC	Neijiang	832	62120	62120	312
3312	SC	Nanchong	817	172262	173467	282
4610	SC	Nanchong	817	86337	86166	117
2110	SC	Bazhong	827	244973	241159	369
2613	SC	Dazhou	818	137982	215480	254
1371	SC	Mianyang	816	64530	61560	102
2223	SC	Luzhou	830	57477	58644	268
2231	SC	Luzhou	830	73299	73299	54
3660	SC	Luzhou	830	21330	21330	20
3423	SC	Leshan	833	24305	24605	63
2320	SC	Nanchong	817	370296	365929	341
1810	SC	Nanchong	817	383295	383295	535
1320	SC	Meishan	28	349973	349973	168
2319	SC	Deyang	838	116828	139178	193
3423	SC	Yibin	831	51849	52878	18
1353	SC	Nanchong	817	97080	98119	321
3032	SC	Meishan	28	159244	152825	333
3031	SC	Dazhou	818	176829	176829	20
3971	SC	Ziyang	28	67116	68464	241
1731	SC	Dazhou	818	460159	467167	107
3261	SC	Deyang	838	182069	195453	385
3055	SC	Neijiang	832	418749	457135	270
1011	SC	Leshan	833	304489	300017	412
3312	SC	Suining	825	21595	24996	409
2021	SC	Mianyang	816	106504	106504	175
1751	SC	Suining	825	150110	155941	557
1411	SC	Bazhong	827	76000	102162	291
1952	SC	Nanchong	817	249050	249050	375
2621	SC	Mianyang	816	518235	512509	1166
3022	SC	Deyang	838	172810	172806	166
3531	SC	Luzhou	830	29264	26966	371
3049	SC	Luzhou	830	27938	27938	89
3511	SC	Suining	825	699978	699463	31
3831	SC	Nanchong	817	105661	90558	296
3130	SC	Ziyang	28	134685	136885	176
1392	SC	Nanchong	817	149882	143009	220
3130	SC	Neijiang	832	30448	32050	310
3262	SC	Meishan	28	462023	510076	361
2110	SC	Deyang	838	50010	50010	472
2923	SC	Guangyuan	839	505257	505257	376
3039	SC	Nanchong	817	187875	187898	127
3312	SC	Suining	825	141539	141539	175
2614	SC	Yibin	831	130700	130700	53
2661	SC	Leshan	833	22100	26000	72
610	SC	Guang an	826	63487	45997	306
3021	SC	Bazhong	827	93306	93306	198
3969	SC	Guang an	826	219482	219714	682
3262	SC	Meishan	28	370621	411514	201
1019	SC	Nanchong	817	315461	315503	269
2730	SC	Bazhong	827	123220	129155	33
2110	SC	Chengdu	28	477156	477156	15
3089	SC	Chengdu	28	54190	54190	221
3079	SC	Chengdu	28	42502	42811	247
3312	SC	Chengdu	28	28300	39843	500
3525	SC	Chengdu	28	604696	584360	70
3024	SC	Chengdu	28	32071	42518	466
3561	SC	Chengdu	28	24712	29598	108
3034	SC	Chengdu	28	130748	134534	330
1830	SC	Meishan	28	29735	28865	30
3660	SC	Chengdu	28	415384	319833	340
3660	SC	Chengdu	28	103053		252
3484	SC	Chengdu	28	282374	281489	379
2110	SC	Chengdu	28	89258	77490	270
3311	SC	Chengdu	28	30030	35765	70
3513	SC	Chengdu	28	46834	46795	346
3849	SC	Chengdu	28	146901	144194	290
1512	SC	Chengdu	28	111760	116930	398
2929	SC	Chengdu	28	81876	91157	295
3911	SC	Chengdu	28	124938534	124326532	86303
2110	SC	Chengdu	28	188784	188784	658
3660	SC	Chengdu	28	39560	191030	308
3039	SC	Chengdu	28	57213	81612	382
2110	SC	Chengdu	28	2865951	2931273	8672
3660	SC	Chengdu	28	25441	0	53
2311	SC	Chengdu	28	788976	806663	404
[truncated: 10,274 more rows]
